# Supplementary material for: Designing combination therapies with modeling chaperoned machine learning
Source: PLoS Comput Biol. 2019 Sep 9;15(9):e1007158. doi: 10.1371/journal.pcbi.1007158 (PMC6733436; doi:10.1371/journal.pcbi.1007158)
Supplement: S4 Data — Data format is described above in ‘SupportingData’. (XLSX) [file pcbi.1007158.s008.xlsx]

## Sheet: p53
96.4013	84.1624	76.9873	62.9076	62.3439	49.5223	57.7293	54.4745	64.1911	66.8121	68.9745	62.4873	76.8153	99.7994	85.7389	77.5637	85.3503	-1	-1	-1	-1	-1	-1	-1	-1	-1	-1	-1	-1	-1	-1	-1	-1	-1	-1	-1	-1	-1	-1	-1	-1	-1	-1	-1	-1	-1	-1	-1	-1	-1
106.194	105.713	103.596	101.876	101.083	96.2325	97.6624	103.506	90.465	106.124	98.035	96.2675	97.0287	94.2898	91.0318	85.4076	88.1497	89.2038	91.1401	88.7834	90.6911	94.2357	103.462	102.487	109.682	102.933	126.487	139.866	155.78	162.07	175.522	179.022	179.541	180.653	179.987	188.277	178.051	194.783	202.038	193.796	194.854	195.137	197.952	205.49	187.831	198.662	201.685	211.067	204.162	201.535
48.1306	45.9968	40.2898	38.3408	40.2452	34.1975	31.0414	26.7962	24.8949	20.7803	15.9745	20.7962	15.0892	14.2962	13.0382	12.242	14.2006	15.6178	16.3599	13.0637	14.9045	13.9395	13.7834	10.5414	18.5255	12.6146	22.9459	23.0414	26.8822	19.672	34	49.9586	46.3631	46.5605	65.2006	75.9363	79.6624	85.8057	91.8185	95.4427	98.0287	97.5127	117.427	120.417	130.236	142.373	144.927	142.707	149.166	159.691
61.4013	64.0287	62.914	63.2452	57.4268	46.793	43.1306	41.7006	43.7389	48.4395	37.9204	44.8822	43.3057	37.1369	40.5732	37.3153	41.3917	46.4904	48.4936	48.7962	41.965	50.1083	54.3822	59.449	60.7229	74.1146	77.1561	84.3439	72.2357	87.8471	78.449	67.9236	60.9522	78.1752	73.8567	70.3217	67.328	66.4299	74.914	74.7038	70.9045	75.7261	78.0955	88.5924	88.6083	89.5573	93.9363	93.8726	94.0159	89.9172
56.8631	53.8535	49.0414	44.7102	38.6338	46.6019	35.7389	29.7611	21.0318	30.465	28.965	28.6274	30.1242	32.6465	23.3248	28.1115	27.4236	23.1146	28.1752	31.4108	38.4331	41.9618	49.2134	51.1465	52.2389	57.5446	58.0987	62.4045	60.8057	62.949	63.7611	61.4331	67.1306	59.949	58.5032	66.9045	58.1242	51.6465	45.4745	44.5541	51.4904	43.5924	54.1561	52.7771	45.9968	50.7803	44.2389	43.242	52.0987	50.879
9.72611	14.2197	11.6943	8.78344	6.96815	7.39809	9.95223	10.6975	12.9841	14.1497	14.0764	9.87261	12.9841	15.5318	17.3503	17.2516	18.0764	20.6656	24.4809	19.758	24.0828	25.2389	21.9331	33.0478	41.9682	32.1115	35.8599	32.0096	45.1146	35.8726	33.5605	38.7134	33.2102	34.5032	32.2293	26.5573	22.5573	21.1911	18.5924	17.1911	16.8917	25.2357	16.8981	19.4713	16.051	10.6879	14.742	19.293	20.1752	23.465
12.7962	12.3854	10.7834	10.3662	11.5	6.89172	9.45541	12.7675	12.7803	14.3312	11.2389	11.9299	19.3885	17.672	18.9968	15.5032	16.5287	22.8153	28.5924	20.6815	22.621	24.6178	18.6465	19.2962	26.9554	24.3662	25.0223	21.0573	29.1433	27.0096	29.379	33.1146	34.8376	22.0223	20.8344	25.7643	25.7803	25.379	26.3535	20.0605	25.4618	18.2548	15.7038	22.7134	22.0096	25.3248	25.7771	28.742	22.1847	28.7229
2.54777	7.32484	2.79618	1.8535	3.16879	3.90764	2.15287	3.19427	2.35032	3.00955	6.4586	2.94904	4.11783	5.26752	3.3949	3.70382	5.44904	4.73567	3.53503	3.06688	4.84713	3.47452	2.3949	2.41083	8.67834	4.26752	5.64331	5.8949	10.7834	6.02229	6.97771	10.3535	7.1879	6.55732	4.96178	5.37261	3.80573	6.32803	7.02229	5.82803	5.82484	6.62102	4.15605	5.5	3.63376	5.92675	5.8758	35.3535	4.82484	6.64968
7.92675	6.9586	7.9172	10.4968	3.6242	4.83121	6.32166	5.29936	6.1051	5.93631	7.91083	4.26433	4.49045	5.87898	5.01592	3.55732	6.99363	6.44586	4.93949	5.28981	7.57962	9.73248	4.73567	9.73567	7.72611	9.26433	7.84713	10.8726	7.63694	11.1847	13.2675	9.90446	9.71656	15.9682	13.9459	11.7898	12.7102	10.5828	13.7484	15.3567	9.3535	25.1592	21.0127	27.7102	15.4745	11.8822	12.121	13.1624	16.9522	14.3503
9.1465	13.9968	8.59873	7.15287	4.84076	4.06688	4.92038	4.11146	3.98408	4.24522	4.83758	8.33758	4.50318	6.02229	4.52548	8.8758	4.83758	4.15605	1.65924	4.59873	2.76752	6.46178	3.50637	2.83758	11.0318	5.53503	9.33121	7.84713	21.0414	11.1943	30.2484	43.465	35.5382	28.8567	21.9713	10.8758	6.09554	5.77707	7.7293	5.15924	6.07643	8.09873	6.88535	6.98726	5.25159	11.3726	13.1115	9.88854	17.1433	12.8248
17.0955	13.0669	14.3567	13.1369	11.4076	8.21656	12.2803	16.5892	3.7293	10.1115	10.6178	7.16242	4.33121	4.54459	2.4586	3.99363	2.76115	2.42994	3.47134	1.16879	3.69427	3.26752	3.85032	2.51911	2.93312	3.57643	4.93631	6.11146	7.07006	7.3121	11.8694	17.0701	19.7866	23.6306	22.9236	26.5541	29.8153	34.621	44.0223	49.465	39.7229	51.9108	62.4076	68.7962	62.3153	64.9936	68.621	82.6083	79.6083	78.8025
12.8885	9.23567	5.73567	7.19427	4.7293	4.57643	4.90127	3.45541	6.03822	4.38535	4.19745	5.13694	5.13694	4.80255	5.28981	2.64968	5.42994	6.04459	6.16879	6.13057	8.82803	7.07962	7.17516	10.5605	11.9172	12.9299	13.9936	21.1146	21.3217	20.4204	21.6624	27.7293	26.5318	32.6115	44.621	38.7516	36.707	40.3312	38.3631	26.4936	29.9618	34.3599	26.9299	20.7293	19.8567	17.3344	22.1019	19.4586	23.5096	16.5669
10.1879	7.17516	9.19108	6.8535	6.29618	2.84395	4.19745	7.87261	8.05732	6.53822	5.07643	6.24204	6.05096	7.42994	6.05414	6.66879	6.77707	6.88535	8.19427	11.4904	7.87261	8.46815	7.10191	10.8376	8.89809	12.7006	16.0732	12.2229	19.8885	13.6592	13.6465	12.914	9.87898	12.1338	9.96497	10.6529	9.11465	8.16242	8.64968	9.90764	8.02866	9.29618	9.8949	13.3917	7.42675	9.2293	14.5637	13.6752	17.1943	13.6242
2.21019	4.68153	3.49045	2.61146	3.13376	2.9586	3.6051	4.51592	4.62102	4.19745	2.69108	4.55414	5.03503	3.96815	2.83758	3.54777	2.24522	2.84713	4.91083	5.56369	3.36943	4.70382	7.01911	7.20382	7.38535	10.7803	12.0032	10.7006	14.7229	10.6465	16.207	12.535	11.051	11.0605	14.672	12.6943	9.16561	8.76752	8.67197	5.90764	9.35669	7.29936	12.8153	10.1338	8.63057	7.66879	4.48726	7.43312	5.66879	3.6051
7.2293	6.33439	6.28344	4.39172	2.54777	1.48726	2.40764	4.99045	1.56051	6.25478	7.29618	5.03503	3.12102	3.05096	2.76433	3.56051	5.25159	5.0828	3.42675	7.01592	8.74841	7.12102	10.4873	8.33121	7.28981	10.4045	13.5541	14.9108	16.1338	14.4076	13.3662	17.2389	23.8185	26.1115	22.1051	24.7739	19.8153	20.6433	19.621	16	21.3535	19.5573	18.8312	23.8758	24.879	24.3408	24.7962	26.1083	34.4172	36.5796
14.8503	14.7452	13.5987	9.13694	7.1242	5.73248	6.47771	9.06051	6.67197	9.08599	12.9936	11.8885	11.4618	14.2516	12.8089	8.69108	13.8312	11.6369	14.2038	16.3217	13.035	12.7707	12.0637	14.6338	17.0764	17.1051	19.5096	28.4204	29.8694	35.6274	36.2803	35.172	34.2675	35.7197	30.6815	21.0127	19.6465	19.2834	20.8726	19.0987	18.9713	19.4586	24.1497	26.4904	27.2006	30.449	33.5924	37.672	35.5732	42.914
16.3057	17.0255	14.8631	12.8854	7.80255	3.04777	2.83758	6.26752	3.22611	5.24841	5.33121	8.57325	7.06051	6.71975	3.48408	4.09554	6.65605	4.33758	6.67516	5.47134	4.42038	5.40764	3.43949	6.71019	5.21019	3.01592	4.05414	7.94586	12.9841	15.6146	14.0924	20.3185	25.7739	22.1975	23.7134	30.4395	30.5669	28.3917	25.5764	25.293	25.793	19.4459	20.9936	22.4745	24.2771	18.9777	20.7166	17.6752	20.7675	21.6242
6.83121	8.88217	6.36943	5.52866	6.1879	2.86624	5.66879	6.75159	8.26115	4.13376	6.76752	11.707	9.68153	19.4904	15.5032	8.99682	16.4841	15.6752	16.6497	16.758	14.2643	14.2707	15.1274	11.6656	12.9204	11.9331	11.7102	8.02229	14.2389	11.9713	9.47452	8.41401	14.0064	20.5987	26.5669	20.6847	19.121	9.92994	9.22611	7.56369	4.96497	4.09873	6.6242	6.24841	4.84395	3.06369	3.86943	1.77707	3.47452	2.45541
15.9586	14.8408	10.0159	12.2006	13.2293	6.21019	7.04459	5.86943	6.34395	7.97771	12.7675	11.7548	9.2293	13.328	11.6306	10.8344	8.96815	10.6752	8.52548	7.48726	8.36306	7.92357	5.70382	10.9841	5.10828	5.73248	6.70701	6.40446	10.8217	11.2452	8.73885	15.3503	11.8631	11.9618	10.328	5.89172	9.15287	9.21656	8.78025	9.14331	5.58599	8.11465	4.96178	4.30573	4.04459	7.30892	5.19427	9.21019	6.40446	4.56051
441.328	447.194	446.997	426.65	430.809	444.102	469.863	485.812	486.232	496.541	503.172	518.847	488.449	561.086	488.717	523.984	528.783	537.889	514.984	508.334	501.564	528.236	558.841	514.869	479.484	509.436	511.933	547.29	532.124	537.841	525.946	506.003	481.08	507.701	492.054	476.589	481.318	447.252	451.936	454.299	481.204	458	448.92	452.035	449.159	478.939	484.172	448.761	472.411	475.07
104.01	106.949	102.363	102.904	125.771	121.325	115.911	140.92	130.704	125.481	130.605	130.038	132.959	138.28	125.529	135.863	136.331	131.962	134.777	129.369	138.92	130.898	122.22	136.567	100.229	70.1401	82.1561	83.9268	65.6879	58.8248	65.8917	62.2293	76.3662	73.7707	84.535	58.2739	108.959	141.318	-1	-1	-1	-1	-1	-1	-1	-1	-1	-1	-1	-1
50.5637	48.2293	43.2803	45.2229	50.4745	50.1051	58.793	55.035	47.7994	52.0701	47.4236	43	54.3631	50.2134	38.4936	35.2134	27.3854	27.8248	28.8567	21.8917	30.6497	25.8599	31.4586	28.8981	36.2834	38.914	31.449	30.6465	31.0191	34.9841	31.8949	40.0924	32.8949	44.4809	48.0828	61.7102	60.379	70.7803	81.1688	84.7293	90.1656	106.939	105.561	107.51	185.72	141.357	139.975	136.634	146.067	163.876
13.7675	14.8185	13.9299	12.2197	11.2866	14.4045	10.8344	15.551	20.7166	24.3089	24.0287	23.0828	20.1369	23.2452	46.4427	48.3089	33.6051	41.2357	29.207	26.4745	20.242	18.2834	16.3599	13.258	19.5318	17.6943	19.2325	16.9395	20.6847	15.9236	17.3981	17.7166	19.3408	21.2484	17.7866	20.0318	12.3408	23.7006	21.0446	22.1656	23.6752	28.2484	24.2293	34.7389	31.5478	37.1306	35.4204	41.0892	39.9108	50.3535
49.8312	56.914	55.949	57.9777	53.4236	57.0255	59.1911	61.1561	74.3344	68.5064	64.2866	55.1465	50.9809	53.6146	41.8567	39.7994	46.5701	32.3471	27.035	31.172	30.4777	28.5064	20.4936	21.0669	22.3376	19.8631	22.8503	28.2516	28.6815	32.4904	40.7516	37.4873	37.3344	39.1338	32.9013	39.7707	36.7739	38.5127	36.6592	54.1943	64.9204	80.8471	50.1911	50.5541	37.3439	32.3631	24.8854	25.8408	23.5796	27.6401
27.0764	33.449	29.1115	22.5032	26.465	30.5382	30.7707	34.1338	33.0605	33.0382	28.6019	32.0605	37.6943	40.1815	32.6943	46.9395	46.6879	32.0191	36.1306	31.8567	38.8599	32.3185	34.7261	32.8376	33.2739	35.9777	35.7643	31.949	42.8917	44.2102	46.1306	51.3662	49.3917	48.2898	52.3121	50.5255	60.8949	59.551	58.7643	72.9809	74.4841	68.949	68.4395	67.0828	63.8248	63.4809	53	57.7134	42.7102	45.4554
16.8885	16.3981	18.8057	18.4968	11.7675	14.4682	13.8344	15.5382	10.7452	15.8854	11.449	15.4427	11.5287	16.535	16.0828	18.6879	16.8025	9.66879	11.9299	16.2771	25.5892	36.6911	52.1847	42	47.9522	29.9045	34.4013	22.4841	11.172	11.0287	9.65924	10.2898	7.82484	11.5732	7.23248	8.98726	5.62739	7.6051	7.63694	8.95223	8.83758	6.53185	9.84076	7.61465	7.67834	5.54777	8.27707	4.83121	6.33439	7.69427
22.1561	29.2675	26.2197	20.2102	25.7102	17.758	16.6083	9.28662	18.6401	7.66879	10.1401	9.35032	12.3248	10.7484	9.30892	7.74841	6.13057	14.5987	18.1752	17.8248	14.0223	22.4586	25.5828	38.2038	41.3153	38.3312	46.7866	51.5732	41.1879	36.7739	29.0127	32.2293	23.9745	26.2643	26.7357	23.1178	23.7866	32.2962	35.5096	52.0287	40.6497	41.7293	46.1306	56.0382	50.3599	57.7484	49.535	42.6019	38.8885	34.0255
90.6975	87.6465	78.9363	72.6083	70.6306	53.8153	48.5669	36.9299	32.5223	37.8503	46.2229	45.2484	37.3153	24.2771	31.6497	33.3854	30.9904	26.1656	44.6879	43.9873	50.879	57.3567	77.8153	60.051	45.0255	46.6783	45.6561	59.7484	47.3822	136.092	192.917	121.401	50.3344	49.5096	54.3822	50.3439	64.0318	57.0541	70.3248	71.8025	74.9618	74.4777	75.7452	73.621	81.8121	87.3949	91.1497	98.6815	96.4873	99.2834
110.621	110.58	104.78	98.4331	99.9777	112.086	132.14	142.306	164.398	177.962	161.656	176.35	186.65	174.987	171.898	190.315	189.624	183.599	188.646	172.389	179.232	191.29	184.911	146.035	269.331	229.064	252.096	195.873	251.901	323.946	211.924	147.067	161.29	184.146	157.213	158.424	206.968	157.656	185.28	168.564	163.379	155.666	144.092	154.822	84.7675	88.5096	77.5223	72.2038	70.949	76.4586
99.3917	69.5892	53.293	57.328	64.4268	54.9108	57.8885	69.9076	84.8662	75.8567	69.3694	80.8949	71.1178	90.1306	89.9936	90.5605	96.8344	97.4904	87.7898	81.1369	93.0127	102.694	109.506	116.054	132.882	128.545	133.013	143.602	192.656	200.248	229.946	278.283	272.022	284.847	295.497	296.334	360.468	562.15	-1	-1	-1	-1	-1	-1	-1	-1	-1	-1	-1	-1
16.0478	12.1624	13.8567	5.08599	6.42994	3.49682	4.93949	8.88854	16.1847	11.8217	8.62739	16.8089	15.5096	16.2134	10.3408	10.5828	9.41401	14.328	11.3694	13.879	9.67516	13.3471	16.7803	15.2643	20.9427	20.0796	17.2771	25.3312	26.3758	33.7452	41.6019	68.2038	96.4904	125.217	-1	-1	-1	-1	-1	-1	-1	-1	-1	-1	-1	-1	-1	-1	-1	-1
32.2166	32.1178	35.6911	37.4268	37.0828	26.7389	27.7484	28.6369	37.0223	34.0732	38.758	39.5064	49.8981	62.7389	56.5159	39.3631	41.9554	45.4745	37.9204	35.7707	25.5828	26.3917	28.1624	24.6306	13.1115	15.2611	24.0096	64.051	36.965	62.7675	64.1433	48.5924	26.207	9.62102	9.43949	13.0924	15.3854	19.1975	24.6178	16.7166	11.0987	11.8217	22.414	19.793	14.7834	19.6847	28.828	31.1656	67.4777	83.2166
446.115	431.15	470.385	423.414	415.417	433.169	494.812	518.611	513.156	493.857	533.701	472.111	459.959	468.586	459.646	437.729	418.446	427.382	423.752	442.678	410.038	405.115	385.748	-1	-1	-1	-1	-1	-1	-1	-1	-1	-1	-1	-1	-1	-1	-1	-1	-1	-1	-1	-1	-1	-1	-1	-1	-1	-1	-1
106.701	110.589	109.554	111.344	113.857	131.793	117.134	120.182	122.417	124.096	119.035	135.822	150.22	155.873	142.962	126.86	104.051	98.5573	91.8758	111.08	92.4745	106.197	108.739	116.21	110.204	99.9108	122.468	137.522	150.873	152.822	162.022	166.885	162.462	187.822	199.252	199.522	182.436	183.293	190.93	182.968	197.522	194.366	188.264	196.586	197.99	221.892	229.191	222.911	238.739	256.468
57.8471	68.8471	64.051	54.3917	54.6115	44.914	38.4554	33.8376	33.2197	25.5255	23.9713	23.8217	27.2866	15.293	13.1401	13.4268	13.5064	13.2771	10.4299	12.8981	11.2739	12.2771	9.96815	14.8185	11.6656	10.6752	20.8248	17.3344	19.7675	22.6752	33.5987	35.6561	38.9331	41.965	53.7293	56.8917	67.5159	65.0955	69.4745	73.2516	77.5382	91.0955	89.035	88.5255	95.9968	90.5127	83.2006	80.2325	73.8217	76.551
80.7293	83	83.0764	74.6465	63.1051	55.3089	48.9076	43.6815	48.2006	49.2261	48.242	43.6178	35.9841	49.8089	46.6911	42.3121	48.6561	47.9841	59.1975	52.6083	59.3503	56.9522	59.4841	64.4204	63.0924	66.0414	56.6752	58.1752	60.8567	68.3885	71.5955	69.8631	85.1879	89.414	93.1242	87.2611	98.4554	117.978	117.341	109.869	116.927	109.908	121.217	120.678	114.939	119.277	145.736	125.073	123.793	118.761
33.6115	39.7611	29.7675	28.3662	26.6242	18.8217	25.7643	17	16.8121	17.6083	18.6401	26.3949	16.914	16.4968	10.2707	10.7357	13.8503	12.2389	17.035	17.7516	14.1656	13.5191	18.9904	20.7771	20.6943	27.8025	25.3822	27.1369	44.5924	50.7484	35.2834	37.9618	36.4682	33.2229	25.8089	35.9108	20.0159	18.6274	23.5796	16.1752	15.3344	10.8376	14.1401	19.8344	13.4172	26.6752	42.379	24.1815	36.2866	21.4968
46.1433	56.3217	56.3949	49.5637	50.3822	36.3185	29.6911	31.5446	34.4841	33.6752	40.6433	41.5637	34.1752	38.8822	28.0096	27.2197	38.2611	41.0924	39.5414	35.6943	45.8885	49.6306	46.5032	55.551	47.3631	52.3312	51.828	58.2166	61.5987	59.6306	64.7389	59.2771	60.1656	73.742	67.6624	72.9618	74.7771	79.828	73.7643	65.4873	76.8949	63.293	75.9904	67.1879	69.2962	67.5064	64.5446	53.9586	62.7389	63.0287
85.5924	81.9108	64.2102	57.793	51.949	35.6465	38.6433	38.6879	38.4713	36.379	34.121	44.5032	35.0096	36.1783	45.6497	34.6019	40.5096	47.1911	43.3312	41.8535	46.414	47.1975	43.5096	51.8408	53.1624	47.6019	47.3631	54.1656	63.4809	59.0255	54.6083	57.6338	66.0892	69.3631	73.5414	73.7994	69.8185	80.5924	48.6115	89.4682	70.5732	285.761	-1	-1	-1	-1	-1	-1	-1	-1
65.5318	68.3312	54.465	55.4968	51.1497	45.2707	34.7229	40.7707	45.586	42.7261	37.8917	33.2166	35.9904	39.2484	36.207	44.3471	38.7739	42.0828	45.0955	46.9108	50.9363	53.2898	56.9172	54.1306	57.1401	50.5	56.6083	54.5796	50.1529	45.5223	69.121	109.557	-1	-1	-1	-1	-1	-1	-1	-1	-1	-1	-1	-1	-1	-1	-1	-1	-1	-1
29.6847	33.9809	30.9904	29.2611	19.3854	7.04459	13.7134	18.2166	19.1561	14.535	14.9076	7.88535	10.4618	14.6879	11.5032	8.52866	11.9045	7.57643	7.65287	10.9076	9.84076	11.4554	12.6306	16.7803	22.9236	22.4713	25.0541	29.8822	41.0287	44.5414	41.6497	50.7229	57.6847	75.8662	78.4745	84.1051	82.8057	71.3089	72.3854	87.5096	-1	-1	-1	-1	-1	-1	-1	-1	-1	-1
68.3025	56.7707	46.6911	41.4204	28.2197	29.9873	33.3949	43.3089	39.6847	34.0732	33.7898	34.1465	36.6752	40.1497	35.7675	40.2834	37.3312	40.5127	33.3025	37.1401	29.9586	33.2611	37.9873	28.793	29.3758	40.3153	36.4299	67.8408	53.4204	59.3408	67.9204	-1	-1	-1	-1	-1	-1	-1	-1	-1	-1	-1	-1	-1	-1	-1	-1	-1	-1	-1
41.8822	23.6083	52.5287	31.0701	33.1847	51.3917	39.707	42.3025	50.4682	54.5796	50.7038	46.5828	57.2484	47.2611	49.1369	50.051	51.5605	67.0127	61.7803	66.1688	64.0191	60.1306	56.2707	59.0732	58.7166	62.0924	70.672	73.5	84.7357	79.3312	82.3758	74.035	77.8822	75.6943	84.1242	95.2102	124.156	141.252	152.898	-1	-1	-1	-1	-1	-1	-1	-1	-1	-1	-1
32.2962	37.1847	30.2389	31.742	26.4522	24.3662	31.1975	29.9363	35.6752	40.9204	32.3885	38.1656	39.4299	41.8248	38.035	40.7643	31.0892	33.1783	39.8312	42.5541	43.8854	52.5796	50.2134	47.3376	49.3057	45.1529	45.328	49.0764	37.5064	46.7325	34.0924	32.293	27.5764	26.5955	30.2643	23.3949	33.2325	21.9108	19.4045	20.1115	29.7516	28.1624	32.5924	30.7643	27.4172	30.1338	40.9172	46.7611	62.0032	33.6847
97.6465	110.729	119.197	116.054	112.908	147.831	129.424	169.637	148.494	159.067	176.825	180.666	216.685	227.309	217.051	231.904	219.92	238.58	228.245	248.366	229.261	260.264	250.36	260.182	256.564	192.592	271.924	264.927	275.465	275.707	274.21	269.876	275.092	276.653	277.089	273.72	277.806	268.169	262.191	261.287	258.513	251.424	245.341	257.529	238.236	235.65	239.452	238.494	177.704	188.554
180.338	189.424	201.691	206.525	200.85	238.943	246.127	254.204	271.707	288.369	292.43	276.137	285.076	293.092	283.092	290.092	286.064	299.51	296.876	285.596	290.844	298.067	291.573	279.876	293.567	288.803	325.357	319.465	345.764	346.178	391.414	414.475	432.197	441.927	661.121	616.01	399.21	-1	-1	-1	-1	-1	-1	-1	-1	-1	-1	-1	-1	-1
52.7994	57.4045	52.3089	44.9618	50.2006	32.4204	26.3025	32.1433	31.6783	35.8217	48.2452	52.3471	64.0637	73.742	77.2293	86.0796	109.631	110.732	111.341	131.933	154.755	187.271	187.494	183.589	194.089	210.646	230.669	223.777	235.847	229.191	249.197	236.401	263.58	246.924	234.172	233.901	261.089	155.895	219.22	216.519	183.232	176.092	174.197	184.43	202.643	219.911	223.417	232.057	234.398	235.917
44.9395	50.6688	38.8822	44.0764	44.1847	38.6688	36.3408	38.5096	50.1656	52.2484	48.965	43.8344	41.086	43.551	41.5223	43.8917	58.2166	51.8599	44.5414	66.1242	54.8503	44.2962	38.742	38.4268	32.6433	37.7803	41.2484	27.758	26.7325	34.9299	32.6943	36.2548	35.2739	26.9331	29.6306	25.6178	27.7898	25.8822	23.742	34.207	23.3599	26.4204	24.1274	31.5191	27.8694	30.0669	29.8503	39.7707	45.3662	42.8599
63.3949	71.8854	63.7548	58.6369	63.3726	253.761	62.5318	59.0223	63.5764	72.414	80.6242	88.4013	83.7643	102.825	107.529	109.847	113.006	118.876	128.803	135.003	137.035	155.318	184.366	208.159	215.21	224.643	212.713	206.49	192.487	184.232	200.096	174.169	160.414	153.917	150.029	137.866	136.07	129.49	153.764	201.089	158.099	135.879	133.207	132.188	130.704	142.908	126.497	138.688	104.627	105.427
48.3758	59.4108	47.0446	46.1975	39.5127	34.8854	31.4013	32.5892	37.9554	41.1178	37.6847	49.3185	40.8981	45.5223	50.1688	52.4745	56.9108	57.6847	63.5924	73.035	78.2803	72.4427	73.621	90.9873	89.3057	91.0127	103.14	95.9236	94.8217	103.162	112.854	109.411	125.28	101.516	126.061	117.379	116.739	118.869	94.9108	83.3153	73.2293	68.0064	71.5159	63.7325	61.5764	64.2866	54.3439	52.7197	61.3949	79.2166
142.529	133.761	163.739	202.978	198.166	205.236	156.841	127.5	121.685	121.939	112.841	112.092	111.624	113.994	109.446	113.793	101.984	115.452	110.045	118.137	108.637	119.863	111.162	111.742	114.535	112.758	114.615	117.771	115.392	110.955	135.586	142.605	149.739	151.296	153.268	179.857	221.271	233.006	214.564	230.032	233.503	220.252	196.258	174.529	211.723	193.529	284.987	313.605	295.49	296.239
3.74841	6.24204	6.02229	4.6051	4.3758	3.21975	4.73567	4.32166	2.41401	3.77707	5.96815	7.14968	3.29299	6.27707	6.13376	8.26115	8.72611	20.1752	11.3758	20.742	-1	-1	-1	-1	-1	-1	-1	-1	-1	-1	-1	-1	-1	-1	-1	-1	-1	-1	-1	-1	-1	-1	-1	-1	-1	-1	-1	-1	-1	-1
6.74204	2.97452	7.38535	3.83758	2.57643	3.65924	4.31529	5.60191	7.37261	5.42994	7.17834	9.11146	9.55096	12.0637	20.1433	42.2707	-1	-1	-1	-1	-1	-1	-1	-1	-1	-1	-1	-1	-1	-1	-1	-1	-1	-1	-1	-1	-1	-1	-1	-1	-1	-1	-1	-1	-1	-1	-1	-1	-1	-1
27.2675	28.1561	17.6465	21.0064	18.5637	12.6879	10.7548	14.1051	13.6656	16.4777	10.3917	9.70064	13.1146	9.48408	12.9108	16.9841	10.0064	16.4395	20.8885	27.1592	45.9236	41.8408	38.7006	62.0955	-1	-1	-1	-1	-1	-1	-1	-1	-1	-1	-1	-1	-1	-1	-1	-1	-1	-1	-1	-1	-1	-1	-1	-1	-1	-1
61.5032	61.7898	66.7803	62.707	62.0159	54.6178	47.4427	37.9076	37.6242	36.8917	43.9395	53.3153	50.3535	53.7707	45.3662	60.4936	39.7197	50.0796	63.2006	58.8662	76.6561	73.3057	68.9204	82.672	75.9459	83.4268	93.8567	81.9682	87.0828	84.3121	87.207	70.9363	92.1465	94.7898	86.6815	102.264	88.3153	77.7707	79.4522	50.586	68.4777	36.8758	47.5478	46.5446	59.621	61.0318	40.6975	21.2166	39.1529	47.6688
75.0318	69.1815	57.7293	55.4108	63.4841	80.6656	77.3025	64.3153	59.258	44.8217	25.5669	30.7548	39.2739	19.7197	39.965	43.6051	48.3885	46.5796	43.551	54.1656	45.207	50.5892	46.8662	78.9236	116.016	84.8981	-1	-1	-1	-1	-1	-1	-1	-1	-1	-1	-1	-1	-1	-1	-1	-1	-1	-1	-1	-1	-1	-1	-1	-1
122.975	136.315	136.003	143.506	130.529	125.287	129.704	123.268	152.854	123.783	128.096	125.564	122.65	118.446	115.153	105.621	120.064	117.188	122.22	128.245	130.07	130.01	140.592	145.548	136.787	157.054	158.417	160.057	164.134	167.822	168.478	176.697	168.943	149.618	177.248	169.019	184.048	188.532	199.232	203.433	194.627	200.5	196.42	193.627	200.07	203.124	228.089	213.217	208.226	194.169
100.503	110.354	99.0096	102.729	98.2962	104.369	100.025	122.137	124.739	136.121	137.131	124.331	146.583	155.796	165.36	100.895	128.659	126.01	136.586	151.299	145.971	117.857	97.6688	94	91.6019	96.3822	96.4459	68.793	92.4108	94.4745	82.3503	85.2548	80.207	81.0924	80.3854	70.949	71.5828	76.9809	84.7229	80.7229	60.586	72.535	80.8599	78.9363	78.5828	72.5796	73.0382	76.6943	83.6624	78.6561
48.3726	59.5191	53.8631	50.5573	56.1592	61.9682	77.293	74.4268	85.1783	88.8854	84.672	98.035	99.9045	122.755	106.959	116.557	115.656	116.506	129.618	111.627	100.226	94.6783	87.8025	71.9968	69.0732	65.2261	76.949	79.8025	78.7898	91.8408	93.0255	92.0127	95.7739	101.28	108.462	82.8822	58.2261	65.9745	92.2834	97.5796	104.927	73.3217	87.1178	82.6911	70.0924	110.127	102.678	110.768	89.6369	108.389
29.1624	31.6911	34.1497	34.4745	36.7357	35.6146	39.672	40.6911	47.0478	46.0064	52.4522	55.3312	57.5637	56.2357	50.9045	52.5064	58.1051	58.707	63.3089	50.707	49.7994	56	58.3885	60.621	64.5669	70.8312	84.7962	81.5796	101.752	98.2293	101.182	108.828	110.978	109.831	119.64	111.573	125.898	117.551	114.723	121.207	91.6178	84.3631	85.9618	76.707	70.949	67.9459	75.3439	73.6783	76.3599	73.4459
176.691	171.93	164.43	156.28	150.032	143.131	143.274	129.58	127.561	132.551	150.793	180.35	164.264	174.64	171.025	170.688	162.162	169.975	188.557	119.325	545.516	-1	-1	-1	-1	-1	-1	-1	-1	-1	-1	-1	-1	-1	-1	-1	-1	-1	-1	-1	-1	-1	-1	-1	-1	-1	-1	-1	-1	-1
113.72	110.041	110.484	105.761	108.618	90.2293	83.9204	90.9236	95.1433	108.567	180.742	267.041	275.876	-1	-1	-1	-1	-1	-1	-1	-1	-1	-1	-1	-1	-1	-1	-1	-1	-1	-1	-1	-1	-1	-1	-1	-1	-1	-1	-1	-1	-1	-1	-1	-1	-1	-1	-1	-1	-1
144.118	121.697	129.22	105.369	98.5382	64.035	62.0255	55.6529	43.5159	49.0446	48.7771	45.6465	64.9459	116.134	70.4363	-1	-1	-1	-1	-1	-1	-1	-1	-1	-1	-1	-1	-1	-1	-1	-1	-1	-1	-1	-1	-1	-1	-1	-1	-1	-1	-1	-1	-1	-1	-1	-1	-1	-1	-1
47.293	49.2102	48.1592	48.7038	45.9777	49.7325	55.4777	84.9586	116.417	-1	-1	-1	-1	-1	-1	-1	-1	-1	-1	-1	-1	-1	-1	-1	-1	-1	-1	-1	-1	-1	-1	-1	-1	-1	-1	-1	-1	-1	-1	-1	-1	-1	-1	-1	-1	-1	-1	-1	-1	-1
201.5	204.019	182.28	183.5	171.089	210.239	209.662	235.315	237.898	251.567	265.226	246.29	305.72	301.755	292.357	334.771	316.417	229.678	246.854	246.092	229.347	344.296	313.946	329.624	429.099	377.806	468.287	265.968	356.694	436.127	365.691	290.602	474.328	478.016	480.793	421.959	419.204	186.217	307.78	380.045	377.701	257.656	314.185	334.277	269.694	363.987	321.994	344.389	343.172	295.309
205.621	204.389	202.924	169.79	170.93	224.812	257.959	238.258	259.331	276.548	133.131	291.761	172.627	328.07	171.29	191.236	205.981	276.987	309.85	-1	-1	-1	-1	-1	-1	-1	-1	-1	-1	-1	-1	-1	-1	-1	-1	-1	-1	-1	-1	-1	-1	-1	-1	-1	-1	-1	-1	-1	-1	-1
7.80255	9.48726	6.11465	5.25796	10.5669	3.20382	4.51592	7.6879	12.449	12.3567	7.46497	14.5255	12.914	16.2166	15.9236	16.9586	23.1847	23.5573	20.4745	9.63057	11.5478	12.3503	11.6529	16.6847	12.6465	12.3376	15.1242	5.37898	15.3822	7.90127	5.09554	4.92675	4.76752	8.81529	8.57962	8.41083	8.5414	21.4522	14.2803	11.0159	17.8631	19.0159	21.9045	23.4904	29.3312	31.1178	44.4713	33.2643	44.2197	48.6338
56.3981	47.1624	53.5127	49.7166	51.1815	49.7643	45.621	59.4809	58.8917	52.5732	68.8121	62.4013	63.1752	71.242	66.1624	71.9172	64.8121	70.0605	65.5892	77.086	79.0796	86.4618	76.0414	82.1783	94.1815	104.21	102.213	123.025	110.404	126.86	118.653	121.172	125.268	123.939	132.525	126.363	137.688	106.525	138.424	133.054	133.064	115.78	110.146	107.506	94.6529	113.099	110.522	99.9013	97.7134	79.2357
23.914	22.6879	17.9777	22.8121	16.5987	8.02229	8.93312	12.8121	8.21019	9.48089	8.98726	9.5414	11.3822	9.15924	7.78981	14.1975	8.65605	11.6019	13.1911	12.7325	15.9554	24.7134	25.0191	36.6497	40.5732	37.2516	44.2739	48.1688	57.4586	51.1051	62.293	63.621	64.9586	72.328	66.9682	60.3153	62.6529	63.1433	55.5637	51.7611	47.1019	43.4936	47.465	34.6497	31.1592	33.2962	27.7771	21.3822	22.2389	27.2803
3.78025	4.05096	4.6465	3.8949	3.00318	2.87261	2.03822	3.74841	4.17834	7.22611	5.74841	6.86306	6.76752	4.64968	3.8535	4.15924	7.35032	3.12739	5.6051	6.02548	6.40764	6.06369	5.35669	8.41083	6.06051	6.20064	7.65287	7.46815	8.48089	6.96178	12.0223	10.7452	8.43631	9.68153	10.4522	9.8949	12.0637	11.7675	12.3185	10.9331	13.0032	17.1911	17.035	19.5032	16.121	21.7229	21.1688	21.3312	18.0732	17.3662
135.618	131.462	134.669	134.226	132.621	127.048	122.111	129.503	122.586	118.602	122.503	124.111	108.58	114.35	110.127	109.201	112.064	114.424	123.618	114.395	116.36	127.341	128.312	148.631	163.124	181.443	177.981	179.121	200.58	201.697	209.573	206.978	216.834	206.592	206.115	199.296	204.955	213.064	214.258	222.86	223.541	222.363	223.943	221.169	231.701	223.201	234.006	221.624	219.529	213.277
33.258	36.3471	33.586	35.2994	31.7357	32.5892	28.3217	33.7293	26.8854	23.2611	18.7452	25.758	27.7357	28.3694	25.8089	26.2548	28.8503	46.1306	-1	-1	-1	-1	-1	-1	-1	-1	-1	-1	-1	-1	-1	-1	-1	-1	-1	-1	-1	-1	-1	-1	-1	-1	-1	-1	-1	-1	-1	-1	-1	-1
41.3949	38.2803	37.0573	27.1783	33.3758	28.7643	30.965	19.0414	24.9459	20.9172	14.9076	19.3439	36.449	43.6051	-1	-1	-1	-1	-1	-1	-1	-1	-1	-1	-1	-1	-1	-1	-1	-1	-1	-1	-1	-1	-1	-1	-1	-1	-1	-1	-1	-1	-1	-1	-1	-1	-1	-1	-1	-1
26.9809	29.8376	26.3344	29.5414	24.8376	27.5191	30.879	29.3917	27.7134	37.328	28.0191	24.3694	21.8854	33.7389	74.9809	75.1019	-1	-1	-1	-1	-1	-1	-1	-1	-1	-1	-1	-1	-1	-1	-1	-1	-1	-1	-1	-1	-1	-1	-1	-1	-1	-1	-1	-1	-1	-1	-1	-1	-1	-1
127.764	135.694	108.863	110.127	116.376	101.465	104.605	98.0478	93.379	94.8153	87.293	89.3376	88.6083	88.9172	92.8153	103.596	85.3376	90.2548	98.1019	98.0159	99.121	124.761	119.688	119.022	120.809	108.666	111.615	112.51	119.892	114.105	111.49	116.876	101.917	99.2866	101.815	89.6274	91.1083	86.6783	92.5414	90.0796	96.449	99.2229	109.306	106.551	110.357	122.369	136.981	147.726	140.917	149.946
202.768	205.732	198.099	197.137	198.618	68.7134	187.309	206.949	215.331	181.873	179.86	187.675	181.318	169.478	167.354	161.096	156.742	160.459	134.99	135.312	135.787	133.93	143.908	123.78	110.806	126.252	-1	-1	-1	-1	-1	-1	-1	-1	-1	-1	-1	-1	-1	-1	-1	-1	-1	-1	-1	-1	-1	-1	-1	-1
47.5955	41.0255	36.3121	37.3854	43.4363	25.9904	30.4745	25.4363	29.2325	24.5096	29.6688	25.9873	25.5701	31.6815	27.8471	29.7771	28.793	35.4809	40.6019	36.1274	40.7643	43.7803	47.4204	51.2038	59.0478	59.8758	71.5096	80.4363	76.3854	83.5414	90.6943	105.373	114.143	140.583	135.245	114.889	136.682	149.5	153.64	162.815	204.086	290.29	-1	-1	-1	-1	-1	-1	-1	-1
273.102	271.401	280.089	285.975	289.653	321.777	317.105	322.662	341.551	356.029	330.621	307.462	285.624	248.799	210.745	171.624	130.621	105.551	76.5446	65.793	57.3885	46.3025	37.1019	36.9586	42.5828	42.1815	51.2866	62.6943	72.621	86.551	95.0127	110.322	121.567	135.035	156.691	166.124	174.475	190.723	207.194	206.79	219.172	246.36	238.847	249.338	276.108	301.443	332.678	345.605	353.93	380.261
122.194	138.971	156.038	122.261	125.987	135.217	145.487	148.462	162.408	150.013	170.048	159.099	137.933	141.513	132.541	147.541	135.439	141.271	135.818	133.519	130.22	140.978	156.793	164.615	176.879	165.296	174.478	182.369	198.271	175.71	167.099	161.153	164.169	167.08	162.175	147.318	148.497	123.92	129.914	127.306	129.876	128.5	138.793	133.717	131.688	149.398	147.452	146.576	150.796	168.589
24.7834	26.9013	21.7994	29.4713	23.9331	17.8121	18.2643	18.449	25.2611	14.6274	16.7994	17.5478	18.6242	15.3567	12.8662	11.7293	10.3981	18.828	19.4777	37.9299	58.5414	31.3089	29.4459	21.0764	11.4586	12.7834	14.4522	15.8694	14.8217	9.76433	8.44586	8.26115	14.3535	9.92357	12.379	13.5191	13.8981	17.3503	19.9713	12.8376	11.8758	16.4204	16.2038	13.2898	20.035	19.1497	19.5223	24.9108	21.0605	29.1465
49.9331	55.4331	60.742	57.2229	57.5191	52.8662	59.8185	49.1624	51.9745	39.8535	46.1497	46.9777	44.2166	52.3439	49.3917	49.4108	35.9554	49.3503	43.7643	49.5701	42.0032	15.949	12.3567	7.76433	9.26433	6.79936	18.9522	20.9618	18.2771	22.0892	25.551	38.3726	44.9904	48.6592	47.1847	42.5955	46.4045	57.3153	74.4013	83.0987	82.1019	104.519	126.85	117.678	111.159	115.354	113.296	115.755	141.338	146.003
67.449	68.5096	60.6115	52.0318	43.7484	33.6911	21.6242	24.8344	26.6783	33.8376	31.7166	34.8153	30.8439	34.586	40.6624	36.8567	34.2516	43.535	44.1369	52.5987	51.4809	45.6338	48.0318	47.0987	39.207	38.9363	41.7866	39.3535	35.9395	40.7675	39.0159	43.8854	62.0255	56.3248	62.258	67.6433	58.1497	39.3439	43.621	46.793	49.8057	57.1433	66.7803	69.5382	70.4682	74.3726	84.3408	104.146	106.806	104.624
31.6688	36.9618	32.742	29.1465	34.2834	29.9968	23.3822	22.0064	21.3535	26.2834	28.1051	21.879	18.3599	16.0541	18.9809	24.7166	21.6656	24.1146	25.7166	23.6624	18.3949	31.6178	34.1656	49.8631	28.3089	28.3917	19.5096	18.5732	14.0478	19.242	16.2197	16.1306	17.051	14.3248	10.4968	14.9745	14.7197	17.6019	22.4682	16.465	25.0892	30.4299	35.2675	37.5573	40.2803	76.5764	107.611	-1	-1	-1
34.4522	28.0096	22.9777	19.1592	18.9841	21.1274	23.8217	16.1051	17.7293	14.6815	16.3312	13.7611	17.1274	20.3439	14.1943	20.8949	19.3153	13.328	14.5828	18.793	21.7771	28.035	25.2389	31.4936	30.4745	36.8312	39.5701	37.5191	41.4363	68.3822	98.1115	111.303	100.838	114.822	105.879	93.7803	69.0541	72.6624	71.1943	74.9554	79.672	87.828	107.653	93.1369	101.666	96.449	117.268	131.519	142.408	145.296
8.61783	6.59554	13.9841	8.75478	9.50955	12.5955	12.1529	8.85669	11.1083	13.1656	9.25159	6.48408	13.0573	12.1306	9.01592	4.59236	3.41083	6.57962	15.742	14.9777	11.3854	13.328	14.3248	12.9299	12.3758	16.3599	9.86306	19.7006	13.9395	17.8758	19.7389	28.4713	27.9873	31.2197	41.4586	42.4936	38.1274	40.8057	36.6242	32.7962	34.8248	33.6688	29.4586	25.9554	30.2675	32.1911	29.9936	28.2611	30	33.293
83.4427	86.9936	83.9968	72.4427	75.9904	86.7516	86.8217	58.4268	88.621	86.7611	86.0446	83.9363	82.6847	87.1178	93.2261	84.2516	88.1975	113.124	109.121	98.4745	117.806	103.583	101.232	92.0064	87.7038	87.0605	89.3089	86.4299	90.0987	89.1911	86.621	89.621	98.2898	94.7325	85.6656	93.3185	92.9076	76.0796	67.3057	58.4841	55.7389	73.1656	43.5223	61.5701	33.414	57.4936	75.4618	76.9363	86.465	108.519
143.975	145.064	142.013	156.051	150.217	117.229	139.761	129.592	134.376	148.513	144.694	151.946	156.933	171.831	178.347	176.618	174.71	190.806	216.602	225.538	242.21	241.061	223.455	247.073	253.223	270.436	265.646	295.939	314.099	334.758	388.424	407.086	418.602	462.395	458.277	507.701	530.717	550.529	633.153	616.959	638.752	645.334	645.971	695.573	675.293	636.834	630.962	684.634	670.93	675.901
193.373	173.752	164.264	141.618	119.475	95.6338	89.3981	73.8981	69.7707	61.9904	55.2675	51.1943	38.9777	32.5255	29.7771	17.1178	19.4968	24.0414	35.2771	45.707	-1	-1	-1	-1	-1	-1	-1	-1	-1	-1	-1	-1	-1	-1	-1	-1	-1	-1	-1	-1	-1	-1	-1	-1	-1	-1	-1	-1	-1	-1
16.2739	14.6752	14.1369	10.6146	7.75159	4.82166	2.76115	5.10191	6.92994	7.86306	6.54777	7.15605	13.1465	10.7325	12.0191	11.707	9.75159	10.0573	15.4745	11.535	8.85032	20.2389	13.258	19.8153	15.3471	12.3726	18.6656	18.0955	29.828	27.8981	26.6401	29.086	22.4936	24.328	28.9618	31.0414	27.0924	24.6592	29.7643	31.2994	27.9299	37.4713	42.6115	37.1752	41.3567	34.1752	45.4076	42.3535	39.9554	59.0159
40.9045	40.2261	38.5764	43.0541	42.7516	39.6338	38.5414	44.2834	47.2006	59.3153	53.2771	62.3439	67.3662	82.7866	79.9108	82.8089	100.806	110.882	122.946	130.115	149.796	148.299	159.013	167.882	184.338	167.774	143.108	113.959	84.3312	64.1274	47.6274	38.6178	33.8089	33.8854	38.6242	48.0955	47.379	42.8025	52.4682	56.2166	53.1178	66.3758	77.8567	92.4013	91.1019	93.551	101.627	103.981	108.554	106.742
34.4108	34.0159	31.742	30.5924	34.621	28.1624	34.2038	28.2197	31.9108	31.7197	30.2166	36.5637	34.5287	38.0382	37.0828	42.1592	39.1465	43.4204	47.6242	54.1688	57.8344	60.6752	64.9873	68.7611	68.8089	63.465	67.328	81.4745	86.2389	91.0446	93.328	100.153	115.127	119.49	141.455	130.914	135.669	147.892	160.36	184.363	193.92	193.029	211.261	232.089	237.92	236.596	275.312	274.662	278.838	302.051
78.4522	87.3885	97.2548	114.732	102.382	129.704	140.057	149.602	155.761	192.102	243.911	211.182	207.22	202.688	191.443	189.65	183.076	222.229	221	240.134	246.71	261.752	285.459	303.955	332.627	371.204	395.363	390.229	402.904	427.471	435.707	455.678	445.354	490.029	523.847	533.621	584.847	613.901	907.045	1282.35	363.369	-1	-1	-1	-1	-1	-1	-1	-1	-1
28.3917	20.7229	15.7771	10.8981	10.1369	11.414	14.0701	11.6688	15.879	9.39809	22.2771	26.2962	56.7038	62.0318	76.1051	81.8439	74.3535	-1	-1	-1	-1	-1	-1	-1	-1	-1	-1	-1	-1	-1	-1	-1	-1	-1	-1	-1	-1	-1	-1	-1	-1	-1	-1	-1	-1	-1	-1	-1	-1	-1
34.3408	30.0924	27.4554	18.0478	16.5924	17.7834	20.4522	21.5892	14.5541	22.6115	38.3185	35.5223	41.1178	34.8949	45.5987	69.7866	-1	-1	-1	-1	-1	-1	-1	-1	-1	-1	-1	-1	-1	-1	-1	-1	-1	-1	-1	-1	-1	-1	-1	-1	-1	-1	-1	-1	-1	-1	-1	-1	-1	-1
27.1242	24.7707	31.4522	28.965	28.2898	19.0987	35.535	44.3057	36.1688	20.4904	22.3662	22.2357	17.449	17.4968	11.8535	16.4713	21.3057	21.7675	18.4841	25.6178	25.6688	25.0382	27.7452	34.914	37.0096	36.5191	42.6879	40.535	47.6465	47.2389	54.379	58.9777	54.4076	51.2134	51.2739	62.7898	69.0828	82.4618	90.2452	84.379	103.455	104.764	112.726	120.025	125.567	135.997	141.564	139.35	139.79	141.666
55.4013	54.9299	54.7293	48.4013	49.4013	54.6178	61.3185	62.0605	78.2261	67.4777	57.8981	55.0127	37.9554	36.3854	23.3057	33.7006	27.8057	23.6624	22.5637	20.4045	24.8535	26.2452	104.646	129.236	184.239	29.9013	28.6624	37.1465	41	27.4076	30.8025	32.551	68.172	62.6146	101.366	132.522	171.634	173.306	166.758	200.43	231.866	251.446	200.236	187.987	204.102	214.258	223.038	226.723	248.873	256.252
69.9968	61.1592	64.8949	52.1338	47.5924	58.707	58.5414	70.7675	83.1497	52.293	59.2611	45.949	41.2866	43.1783	35.4459	42.4172	49.879	40.672	45.6879	34.9459	40.3439	45.7102	43.1688	42.6369	44.4745	50.0573	57.7611	49.6656	66.3471	64.3503	78.4427	42.7898	34.9777	43.4013	40.7739	63.3662	72.4076	70.0159	86.4809	132.306	166.768	397.901	594.685	673.449	674.185	668.172	685.605	663.981	606.162	510.478
46.9841	61.3248	67.5892	58.586	56.7293	48.7389	39.1847	29.0382	31.9522	31.8662	38.8439	39.5414	37.9331	48.3217	47.9841	34.5478	37.707	36.8503	31.7643	45.7771	40.8185	39.3503	41.5573	46.6879	58.7898	56.7229	57.4331	53.3917	62.9363	66.4013	63.4076	62.8376	69.3248	71.6624	76.8121	84.8217	78.9236	97.5	113.283	124.551	140.354	145.153	138.089	151.519	162.054	170.446	182.955	191.513	192.564	192
32.672	37.1561	42.6624	42.1146	45.9013	43.6369	54.1146	60.7516	57.7643	43.0573	69.7006	65.5701	59.2739	58.586	38.7866	35.9745	29.6433	45.2389	79.2452	64.9013	48.7834	51.5669	37.2197	46.0701	41.172	46.328	41.8089	33.7006	45.4713	44.0191	42.2771	44.7134	54.0287	43.2834	52.5955	55.5382	58.5892	63.0446	71.9809	72.8726	80.121	88.8344	96.8057	105.847	124.092	118.379	116.994	111.248	101.873	88.6656
38.6592	28.6274	29.7962	38.379	35.0255	34.1433	38.5796	44.5573	51.4013	52.5287	64.0637	81.9904	59.4172	64.5828	52.9204	74.9459	67.6083	126.675	126.134	75.0255	55.9554	75.0764	76.3408	104.455	76.465	69.3694	56.1083	46.7643	48.0318	49.7516	51.2293	58.7611	60.6401	70.0764	68.8854	78.7707	102.013	108.086	124.812	120.611	129.468	86.0032	155.818	266.573	237.01	131.424	110.854	98.551	109.697	108.484
38.3758	42.0414	41.3153	49.9172	54.9268	85.3408	80.828	64.4809	61.5	55.8217	44.7866	49.8217	39.7325	34.1497	36.9427	35.9013	35.2771	36.9395	47.1783	41.5669	46.9618	53.5828	42.8312	38.8535	41.828	56.2898	52.2452	50.9076	48.9522	46.051	42.7898	43.0096	48.051	47.3662	49.2771	57.7261	51.4172	55.8981	56.1178	54.8885	55.4682	58.6688	66.7516	53.0924	61.3376	58.7452	52.6975	53.4586	61.0637	54.5096
28.4204	31.0892	29.7166	25.0796	27.3439	35.5382	37.742	36.121	42.3153	35.0764	41.3312	55.7389	60.0159	48.9618	53.7994	68.3726	52.551	55.6497	45.5955	35.1783	33.2325	32.0924	70.9236	24.1752	30.6433	32.8694	34.3854	35.8376	32.3185	24.3726	33.4076	38.6815	37.9172	38.2548	29.0223	40.3057	40.0287	48.2325	43.4809	42.6465	47.0318	49.7229	59.8312	56.1115	59.1688	60.4363	69.0382	59.4968	53.7866	55.0382
36.0796	32.3758	32.0892	40.7197	35.8408	27.8185	28.7102	20.1369	25.4268	35.828	26.1943	30.7197	34.5796	34.9013	29.4809	35.9045	36.8439	26.3217	34.9713	43.6433	38.0987	60.5987	71.7134	64.2739	65.9395	73.0892	70.4777	72.9299	71.3471	87.4713	79.5318	80.4236	90.7834	97.0796	91.8726	88.6369	92.2102	99.4204	97.9363	92.5478	88.0446	94.1465	92.6879	100.446	95.3025	94.4713	99.7994	104.111	102.71	93.7166
28.9586	23.9236	25.3185	28.6433	19.9172	11.9459	18.2548	20.2229	21.1752	24.3121	20.965	29.1146	38.5669	33.6943	35.3917	38.2771	45.5541	48.9299	56.914	57.9745	61.0255	70.6401	77.3439	81.1975	92.7866	86.4968	97.7229	92.3408	94.0223	94.6146	88.0987	87.0382	91.6051	85.1688	87.3248	92.2739	88.6911	96.6115	96.4204	94.8025	88.7611	95.5605	87.6178	91.1911	87.8344	75.9013	84.1529	73.7643	74.9076	77.6242
45.0796	39.0191	40.8439	39.2866	34.7006	27.6688	33.4682	33.9618	40.7548	40.3089	44.8248	45.7739	53.8822	43.6911	49.3121	43.8376	56.6815	59.1688	57.4363	67.7325	65.8631	67.4713	75.3949	72.3089	79.6146	73.2166	87.0382	82.5573	84.5478	80.6497	82.0701	74.9936	69.035	66.672	84.5414	75.0032	79.0191	81.949	82.7611	88.9904	91.8185	91.3439	89.8153	92.9204	89.7452	96.5701	102.503	91.9045	101.885	108.182
18.965	14.8185	11.1688	10.5637	12.0892	9.70382	6.84395	11.0382	10.5924	17.0732	15.5637	11.0701	13.7675	15.6465	21.5382	18.5	37.7293	34.535	46.9936	17.8025	12.8185	37.6847	44.3408	19.9108	20.5382	20.7197	26.8599	21.4904	20.9045	16.9522	17.8567	17.9045	15.3153	18.4045	17.9618	15.4554	25.9363	21.4045	21.9459	22.4586	22.4268	22.4172	24.7739	23.3567	26.4682	25.258	23.8153	26.3758	25.6592	27.414
28.5541	20.4076	28.2803	24.7962	15.3057	17.1975	11.4968	11.8153	9.71656	11.6433	17.8025	16.086	15.2611	10.4745	13.6911	8.21338	19.2516	14.5892	14.5446	21.0701	19.4682	21.6561	29.535	32.4363	27.9236	33.9522	24.6051	19.258	15.9268	12.4427	15.828	14.9618	16.9745	22.3822	18.3885	23.9459	22.8408	27.7134	26.5669	27.5541	26.3312	27.0032	19.2006	20.4713	20.3312	24.5159	21.6656	19.379	19.6879	19.5573
23.7166	22.4331	24.2357	18.2389	22.7452	44.0987	30.9745	15.086	41.5955	33.1433	34.2261	44.6752	27.8535	19.9108	19.8248	22.1943	25.6879	25.2611	32.2102	44.3376	49.6975	38.1433	56.5287	58.2166	61.242	54.0191	40.5223	52.9268	53.1369	49.5764	81.8248	84.5955	73.8217	79.0287	79.0414	84.6051	90.0796	93.7611	94.1879	105.016	92.7771	101.465	100.748	103.984	109.121	111.003	93.1178	102.694	89.0828	83.7771
27.5796	25.0987	22.2484	19.1592	15.4268	15.2611	14.3121	14.4809	7.93631	5.99045	15.8694	16.5669	16.8312	21.758	22.8949	30.8312	27.172	28.449	42.3917	40.0573	43.9904	41.5446	53.0892	69.6019	68.4363	69.8503	71.9809	69.7611	80.5127	82.8025	89.4809	95.9586	105.223	77.035	83.2006	80.1178	98.449	103.57	116.975	100.446	113.025	93.5287	106.303	124.723	113.054	135.455	132.669	136.984	132.264	138.701
32.1369	29.7803	32.4936	34.5287	33.3917	24.9936	29.2516	29.2197	29.828	31.9268	31.9554	45.2803	44.1433	43.7038	48.3153	56.8917	69.0828	66.5064	71.3758	74.3025	94.1401	88.4236	98.0064	111.99	99.879	100.127	89.5637	99.9013	98.9363	108.051	111.449	115.309	106.261	109.239	103.468	98.0096	102.758	113.554	127.892	131.061	140.484	142.443	151.602	143.341	142.672	153.223	148.261	133.131	129.85	138.01
70.2707	63.6433	58.4809	52.2834	50.2293	57.2197	55.8981	52.3949	66.7102	54.9809	58.4809	58.8917	55.1274	60.2643	58.0478	50.8408	46.4045	42.5446	48.2962	45.2771	45.5064	55.3567	77.4968	82.051	59.9076	64.9618	50.7038	27.3185	46.4809	43.4236	51.5255	61.4809	59.8535	68.3057	72.0382	78.7898	84.3758	85.035	87.0828	95.9873	87.3025	86.1338	95.0732	116.561	118.497	110.51	123.497	143.908	137.911	165.019
42.2357	50.1051	41.4554	50.4936	53.828	63.879	52.6497	67.4522	75.2102	62.1879	60.8599	50.5828	60.9554	57.6146	46.1274	54.3057	57.7611	49.9236	68.9586	62.449	60.6178	57.8822	60.5414	58.1115	66.3312	54.9809	75.4459	69.207	85.6433	89.8567	88.672	88.9395	95.6338	97.1115	111.207	92.8312	98.914	106.398	121.236	131.901	130.239	117.325	109.433	110.366	112.5	106.054	107.417	90.3822	93.7134	90.3822
24.3726	23.4777	18.5414	30.5318	28.4873	27.2898	26.293	33.6497	35.0605	32.4713	26.2866	40.5446	48.2166	41.9172	32.6975	29.5096	33.8089	25.5892	24.7803	48.8631	35.4459	31.8694	39.3567	38.4459	48.7739	39.293	40.1592	38.1815	41.6975	35.2707	34.465	32.4554	31.7357	27.7484	26.879	53.5637	-1	-1	-1	-1	-1	-1	-1	-1	-1	-1	-1	-1	-1	-1
34.3662	36.3344	30.7197	34.8981	31.9968	38.465	43.586	52.1178	58.3854	47.1783	53.3025	46.4013	56.9204	54.1115	63.7134	47.9013	55.258	77.6688	98.9904	83.8312	75.7166	64.7643	63.8057	50.379	36.8662	36.2389	37.4841	29.0701	31.707	36.7452	29.4108	34.1943	34.4904	29.8631	30.4204	31.9459	34.4395	46.7771	46.6178	61.6465	63.2962	73.3726	72.742	78.879	105.121	122.213	124.573	125.172	142.911	151.175
97.8248	96.6815	103.357	96.1051	102.102	85.4363	94.5637	107.083	96.7006	104.576	115.608	112.293	120.354	118.455	123.083	117.446	133.127	143.516	147.099	169.057	183.93	200.427	187.169	217.774	216.79	215.592	225.535	220.325	248.774	286.35	270.946	203.713	212.955	190.182	231.78	264.627	261.99	268.197	236.5	212.404	159.79	156.382	154.452	152.086	148.341	148.758	150.299	159.073	182.58	174.446
19.1274	14.3917	11.4904	11.5573	11.1369	7.83121	6.6879	5.99363	5.2707	4.46497	5.67197	3.68153	5.78025	7.43631	7.42675	7.44904	12.1051	13.5892	15.1274	16.6656	22.9618	23.6847	27.4172	32.8726	38.3153	39.6465	50.3854	50.586	54.3344	60.3758	66.1752	63.1306	68.1847	65.8694	76.1369	75.6847	78.6306	75.9172	79.8917	75.5478	73.8376	78.7611	75.5796	78.9586	76.0478	78.6975	91.2803	85.4554	93.379	93.5924
28.0096	25.6178	23.7803	27.1656	26.9873	20.0573	23.5669	19.293	24.7261	29.9809	26.3662	22.6019	32.3854	24.5064	36.0701	39.4809	40.4682	43.4331	48.1497	46.9395	47.9777	51.8885	50.1975	41.1911	38.9936	34.7707	42.4745	33.9395	39.2962	43.5191	43.1433	50.379	62.6401	49.8981	51.8439	56.3471	57.5573	72.0446	74.7994	76.4873	78.1783	84.9427	82.2611	82.4809	82.7102	67.9045	68.6146	60.3854	61.4363	57.8917
6.27389	3.55414	9.67516	5.64968	4.57325	4.44268	6.07643	3.11465	4.05732	4.77707	6.5	6.83758	8.05732	10.5096	15.8949	15.2962	17.9713	30.6656	32.6783	38.3599	43.8917	51.0987	62.1497	64.2134	57.3758	51.5127	37.5382	30.7803	31.9904	31.6433	36.0064	34.0127	34.328	34.0382	37.5096	38.328	42.5701	35.8949	36.6051	31.7962	35.3599	33.9268	37.2166	27.1083	27.7452	26.4331	40.4268	31.7898	38.5605	41.4522
83.8057	96.6242	91.1752	94.3949	93.7452	109.71	112.43	103.634	111.143	127.529	133.369	123.455	134.506	139.475	142.127	145.691	167.86	165.971	176.904	162.379	181.576	198.366	205.844	214.723	235.392	225.624	257.446	249.446	291.207	276.242	293.908	323.315	343.952	352.296	362.768	364.841	356.497	353.439	396.166	386.344	413.682	392.156	416.627	402.927	394.866	408.866	394.408	366.357	400.385	383.338
33.293	43.2038	32.7102	35.0605	37.2166	30.5637	27.8153	24.4172	18.0732	26.0255	28.6783	27.9936	20.5382	21.5127	29	25.8949	21.2516	22.2707	21.9204	24.6369	28.1752	32.4873	44.5414	46.5446	42.7166	23.6847	20.1274	14.4013	15.1497	11.7611	20.4745	15.7739	12.8567	19.7739	9.39172	13.9936	15.5892	17.5924	25.8535	24.4682	31.3376	34.5446	33.8535	39.7675	48.1529	83.4045	108.36	97.9586	-1	-1
29.5796	30.1401	31.8471	21.0159	20.2325	17.7866	16.7166	16.4777	14.6083	17.3344	10.6019	13.6624	13.7962	15.6752	18.3567	16.1943	18.121	15.1465	19.5287	24.5382	27.7962	33.0287	31.5446	33.7293	44.086	43.6433	39.6847	37.3567	45.2197	66.7834	103.5	110.611	100.427	106.869	115.729	88.8885	81.7166	75.6146	81.6561	80.6083	80.5064	83.8185	100.748	96.2834	104.322	109.016	118.643	132.347	143.761	148.188
17.207	17.7834	20.6911	17.1369	14.1338	10.5064	7.82166	12.1019	8.62739	8.65924	7.2707	8.20382	11.3981	10.9841	10.6497	7.57325	11.1306	9.51911	10.5796	7.54777	6.77707	13.6688	13.1051	16.3248	11.8726	34.5382	16.8153	20.6242	20.207	23.7898	26.3344	33.6624	34.742	46.949	61	59.207	68.6274	82.2452	90.5127	95.4873	116.631	121.338	124.019	139.825	163.93	169.032	165.898	184.111	181.997	181.347
128.347	134.446	132.72	144.127	137.49	106.771	122.844	120.596	132.484	136.545	133.14	138.5	140.682	162	168.191	163.551	165.79	186.882	189.949	205.952	223.449	209.328	207.946	240.933	243.146	245.892	249.93	274.592	290.857	312.828	357.605	376.599	385.758	432.264	417.478	465.78	501.347	530.885	599.586	578.962	607.583	613.997	611.252	660.414	631.127	603.395	592.43	638.481	616.494	638.446
65.7102	66.2357	50.7102	54.793	47.4522	31.8854	26.8535	38.707	33.3694	38.551	42.207	40.2548	53.328	65.9363	61.3981	67.8981	67.465	76.4236	84.4618	93.6146	106.825	117.048	138.424	155.178	149.745	158.156	176.943	191.554	211.812	223.774	248.761	257.828	272.099	358.85	351.089	755.392	762.713	369.322	605.959	588.283	196.194	185.965	215.997	243.752	276.586	267.172	228.927	230.535	207.433	188.768
40.6115	39.3344	34.5287	34.6911	42.8631	34.6561	33.6656	42.4363	42.9809	45.5669	38.6879	39.2357	66.5223	61.5223	75.0605	82.5796	95.0191	113.296	119.745	131.962	132.538	169.268	170.51	174.662	162.513	155.261	124.108	116.226	78.086	65.5127	47.7643	40.3662	33.086	35.5127	38.8885	39.7803	43.5828	39.4554	43.1529	51.1561	61.2548	62.0191	74.4172	77.1242	96.0955	96.9108	97.6178	96.7484	103.013	108.108
75.3917	93.4682	103.713	118.971	110.637	138.455	139.191	136.752	123.85	136.79	169.229	200.777	199.35	185.382	191.14	175.65	199.924	162.006	225.892	239.484	246.503	279.01	295.382	300.592	343.519	364.717	374.392	381.408	401.955	408.35	391.799	449.185	471.092	485.076	512.478	541.561	582.697	472.07	894.048	1278.3	-1	-1	-1	-1	-1	-1	-1	-1	-1	-1
51.6752	38.5	30.086	57.1943	43.6497	30.621	31.3471	19.5382	17.207	23.1943	27.5446	14.6592	19.2357	19.0828	16.5924	15.9713	16.051	17.3599	15.1592	16.9108	13.0987	12.1401	10.258	15.9013	133.669	91.7866	15.8471	25.1815	12.8758	53.7803	18.6879	15.5541	16.8439	18.6433	37.5064	15.7325	16.6975	10.7962	21.1178	31.9777	35.879	33.4873	28.5541	21.465	26.7803	18.9076	22.8726	27.672	27.4904	35.7866
58.3503	48.2898	18.4777	12.2548	10.8312	6.28344	8.01911	9.94586	7.22611	13.1433	8.41083	8.73885	9.15605	7.66561	9.59554	7.02229	8.10191	6.67197	7.66879	6.16242	4.08917	6.80573	9.03822	5.29618	7.63694	7.2707	18.8949	8.47134	14.4299	16.6465	15.7707	13.4809	20.9363	28.742	19.2166	28.1943	36.758	40.8885	49.6369	49.7357	62.4968	67.1752	74.0701	94.4076	89.2293	106.36	113.522	114.627	122.847	117.694
80.7643	86.8471	73.5732	75.0287	74.9745	69.8248	67.2484	69.8248	66.586	72.9904	78.1051	71.7006	73.551	70.5892	67.9713	62.3344	55.7197	53.1497	50.0191	49.5796	55.3217	53.8662	57.742	53.5	81.3726	74.4268	110.159	120.685	121.669	110.188	111.086	130.096	120.032	132.15	140.707	150.459	151.971	147.086	170.914	172.303	178.736	205.379	220.487	215.389	224.032	246.624	233.936	229.236	223.14	228.013
42.9268	37.6401	34.4522	34.0287	32.7611	19.3822	22.7866	24.0732	19.8185	19.8503	23.1115	23.1465	27.0287	24.4554	27.0605	28.9236	26.414	24.9172	31.8248	35.621	35.1178	40.3153	40.879	42.5541	44.1592	53.9586	58.6592	62.1815	66.379	64.8376	79.2325	84.5446	102.844	122.828	124.045	99.1752	110.274	123.162	124.354	137.242	156.745	-1	-1	-1	-1	-1	-1	-1	-1	-1
61.6975	63.2389	66.8121	58.121	65.0318	54.9299	54.6433	48.5764	56.121	51.7261	49.8025	50.8344	45.5605	40.8057	43.0159	41.3025	44.0573	44.0669	47.2643	39.7771	47.1688	48.3121	47.3535	49.2548	48.9395	61.4586	58.0732	56.1847	59.9873	60.8025	67.4363	64.3567	73.9172	69.8439	103.618	128.882	102.166	105.825	98.6943	103.14	99.5446	95.0764	108.236	116.573	122.484	123.137	138.847	140.35	151.296	159.01
28.0573	22.5064	24.4809	26.1592	21.2739	22.3694	22.9427	23.0414	23.8567	27.6624	30.051	28.3153	35.6943	44.2197	43.535	44.2229	57.328	104.408	-1	-1	-1	-1	-1	-1	-1	-1	-1	-1	-1	-1	-1	-1	-1	-1	-1	-1	-1	-1	-1	-1	-1	-1	-1	-1	-1	-1	-1	-1	-1	-1
22.6146	21.5478	15.2452	14.1465	15.2102	20.8248	16.9713	17.1656	13.5541	19.7771	17.9427	16.7357	17.9968	14.9236	17.9745	20.4427	20.9236	18.6656	21.7898	25.3694	25.5892	29.4777	28.949	42.9936	38.1656	39.0064	43.965	48.8503	54.3471	57.0924	56.121	64.2675	65.5605	75.1656	83.6051	93.0382	109.742	119.748	123.162	133.271	140.529	146.987	153.108	151.459	155.392	128.083	125.277	100.854	88.8057	79.0414
1017.03	1028.29	1024.72	1037.54	976.404	974.726	871.65	899.79	932.949	945.666	1036.67	946.513	978.691	866.898	836.029	797.268	828.513	807.204	790.236	732.076	696.204	695.213	631.736	599.255	579.083	582.022	561.019	580.927	640.885	686.707	783.299	787.43	738.793	761.532	712.611	718.889	656.49	644.548	783.035	754.818	820.799	792.869	886.029	796.908	842.576	1198.26	895.541	909.924	953.605	1079.99
12.5318	13.1465	12.7739	14.9172	11.1592	12.3153	12.7452	13.9809	13.1815	11.1561	13.5096	8.51274	17.1624	13.9809	13.6178	23.621	24.0541	24.5287	34.7898	34.6242	37.8153	41.7134	38.1242	31.7643	42.4777	26.2102	34.2452	33.0223	34.035	38.5255	33.1306	31.2325	35.2611	32.4745	26.8885	31.2452	31.2197	39.2102	30.9745	43.2675	41.4745	46.2038	46.2484	43.2484	44.5446	49.4331	48.172	39.5573	50.2548	51.2548
34.9841	36.3917	33.2994	34.1592	32.8121	21.9076	27.6879	19.3121	23.3917	30.3312	29.8153	32	37.3758	29.414	39.4045	45.0955	39.828	43.4745	44.5796	51.1465	56.8822	59.6146	65.242	65.2484	68.2611	60.672	72.2643	84.8344	84.8662	86.1465	91.172	104.828	103.898	119.315	139.427	136.857	134.201	146.742	152.443	165.755	187.334	188.092	205.338	217.201	224.032	231.086	254.602	251.006	271.465	294.793
95.8758	91.6465	94.742	96.2102	89.035	85.1083	99.2261	98.6083	107.086	98.2006	103.608	102.417	104.424	102.541	96.1242	102.863	224.561	-1	-1	-1	-1	-1	-1	-1	-1	-1	-1	-1	-1	-1	-1	-1	-1	-1	-1	-1	-1	-1	-1	-1	-1	-1	-1	-1	-1	-1	-1	-1	-1	-1
34.1688	36.0191	28.7484	29.2898	23.5796	16.6242	17.3121	18.1433	11.0796	15.5064	20.8535	24.8981	31.1688	23.1752	25.0573	34.1624	28.5318	35.535	32.8758	43.9395	50.6624	50.965	60.1274	76.2898	62.9395	89.8726	85.914	93.7197	105.688	113.162	298.255	133.287	141.271	122.427	116.341	103.041	94.0446	86.828	56.6178	43.2006	68.3376	64.8439	75.3567	79.4459	89.9395	134.217	136.822	95.5732	91.2771	58.8217
11.1146	18.3949	13.465	12.7739	14.1592	8.06051	6.39172	12.9713	11.8025	21.3822	25.7325	20.4045	30.3758	24.3344	34.1561	47.4427	50.7166	53.1115	56.5382	61.2389	64.1338	62.9745	60.9809	67.1592	56.8662	54.8471	47.2707	49.2293	52.5032	45.6115	57.6975	49.1752	50.7038	46.8344	59.2643	61.9777	63.7739	64.7898	55.293	50.207	51.9554	55.6656	43.5064	43.8153	36.4522	39.6847	32.8567	38.2866	45.1911	29.7739
159.175	167.742	163.5	164.156	155.223	160.054	176.14	171.621	187.111	170.099	152.745	150.828	138.07	147.971	132.876	124.347	101.678	105.968	106.347	85.5223	79.9299	73.8089	77.5828	63.8217	68.4331	67.7611	68.1561	77.5605	89.3408	100.124	90.5764	97.3917	107.398	92.0318	111.863	102.385	105.866	100.99	103.659	95.7866	102.354	115.452	34.0032	-1	-1	-1	-1	-1	-1	-1
275.927	278.417	288.857	292.471	292.398	310.943	322.525	332.516	340.978	361.277	332.93	320.936	290.322	248.207	217.449	173.471	136.236	101.637	81.1561	58.965	51.9682	44.9522	48.2166	36.9395	48.1369	50.9236	53.5796	59.3025	69.3471	77.8631	104.943	109.959	134.631	145.889	155.898	173.615	185.949	197.201	206.924	213.411	230.815	243.898	256.825	256.36	279.838	300.341	336.866	351.978	373.726	383.618
6.23885	8.02548	8.8121	4.41401	3.80573	2.83121	6.07006	4.36943	5.34076	6.92675	8.67516	4.20064	3.92038	6.63694	7.2293	7.37261	7.34713	6.35987	5.96815	4.55096	5.77707	7.08599	6.98408	11.0541	8.43631	7.81847	10.5669	11.0255	10.1879	14.6688	17.3153	11.0478	12.6783	7.35987	15.6975	12.5414	15.2675	17.8885	22.1752	23.4172	14.0382	24.3503	18.5892	23.9618	18.3854	11.9841	13.0701	10.5701	6.15605	4.43312
24.2197	21.8057	22.8408	22.6688	18.0828	16.8535	13.2771	12.6561	17.8822	15.5732	24.0701	21.3885	12.2166	19.4873	13.2197	11.914	15.8599	12.0605	23.5096	34.1943	54.6656	38.4745	32.3471	22.5191	11.6656	11.7229	13.6656	14.9904	15.3248	10.2994	10.3631	10.7962	13.6529	8.3949	13.7325	15.0669	10.0987	12.8949	19.1911	10.6433	17.4873	8.71656	15.6943	19.8885	22.4459	14.7516	16.172	23.0478	20.5955	19.3981
116.959	128.131	144.468	129.338	119.061	130.382	141.815	130.478	161.398	146.58	161.424	150.586	140.5	142.557	132.401	149.656	139.459	144.312	135.803	138.016	127.615	141.643	159.793	163.806	175.764	166.904	169.395	193.318	187.717	173.309	162.576	167.436	169.357	158.939	160.21	140.264	144.955	132.783	129.586	129.121	127.258	131.092	129.471	132.876	140.178	153.806	141.561	146.086	150.525	157.484
64.7771	60.4045	51.5955	46.6879	43.9363	34.8822	35.4968	29.9427	29.586	32.1975	23.2452	24.535	19.465	17.3822	16.2707	13.0955	16.8025	14.8694	21.1115	29.1656	19.707	25.3344	39.9045	36.242	34.9204	29.7771	18.0924	33.9045	18.6242	9.57643	9.59236	7.34395	9.8949	9.82166	8.81847	8.68153	4.3121	3.71656	4.7707	7.33758	6.69745	9.33121	6.82484	16.8217	14.7803	13.8471	11.9904	21.0127	18.9363	17.3217
19.4968	14.4204	15.7197	13.6178	16.6561	8.14013	6.58599	9.97452	10.0446	8.12739	10.0318	11.7803	13.9586	12.8662	15.0478	18.4427	35.8662	27.5414	36.1592	36.4363	19.0446	15.8312	8.96497	12.2197	10.5573	11.0605	17.742	12.7325	14.6815	11.1624	12.0796	13.2261	17.0318	20.8153	18.0541	53.2994	323.363	478.344	713.373	471.054	231.646	232.854	282.557	162.379	105.86	183.076	185.325	193.076	231.627	68.5828
40.3408	38.6274	41.6975	43.6529	45.742	36.8599	37.9427	41.0732	29.7325	43.879	41.8631	43.6401	43.5127	31	42.707	47.328	49.0032	43.9236	52.3217	58.5191	50.5446	52.1656	51.035	50.8057	50.8567	49.1242	77.4076	96.1019	65.7771	65.1752	52.949	43.0732	46.758	52.7803	55.3567	58.7357	53.0414	52.0955	54.0924	48.8057	47.8344	52.1497	46.9968	82.4076	114.201	101.892	92.9777	78.5414	62.793	53.0096
50.5255	49.9427	56.6115	55.8631	55.4236	61.5732	57.1943	56.1561	48.3248	46.0605	50.7611	61.4013	48.4936	44.4873	51.4936	39.7866	51.5446	46.7006	43.6115	41.5669	46.5637	18.586	12.6879	10.6146	13.1178	13.2293	20.242	22.6847	21.6115	23.2006	24.6561	33.7452	41.328	44.8503	44.4522	45.6975	53.3217	60.3025	83.7006	78.2611	85.9522	104.691	123.185	107.252	110.124	107.115	115.704	121.067	141.981	141.404
73.5924	78.258	77.2771	77.6115	69.9172	75.5892	80.5637	86.9522	76.9713	74.7643	82.1624	77.3567	82.9745	73.4331	76.3408	69.4268	85.6338	111.901	97.7643	83.0223	116.455	105.029	82.4013	77.2452	63.3885	55.5541	49.672	71.9013	59.7771	79.8949	92.7611	72.5414	72.8471	67.2261	59.7516	64.7739	58.5764	56.051	48.8185	37.3153	36.0159	24.742	25.2516	28.6146	24.9076	21.965	22.1274	21.5223	27.672	37.707
68.5764	68.7771	57.8344	56.4777	54.4363	12.8917	36.0478	43.8949	45.0573	53	50.1115	54.4682	53.6815	48.6656	61.4618	51.9459	55.3631	58.6783	51.4204	44.414	35.3599	27.4045	25.5924	24.3185	18.1879	16.1624	18.8662	23.4936	18.2197	14.5414	10.1847	19.051	21.1433	23.5541	29.8503	38.3471	44.3694	42.9331	49.5987	56.4459	55.9968	55.9013	60.2357	71.6115	73.3535	71.3981	81.3758	99.7898	105.682	78.8917
50.4968	54.4873	48.5446	47.3981	47.4395	37.3057	34.6561	35.7643	31.3408	32.7611	28.9299	32.3599	37.2102	38.5096	41.2389	40.9013	48.1879	59.8726	66.3917	68.7293	76.7102	74.0924	85.0637	77.3344	88.5127	89.2898	95.9172	91.1529	94.1306	95.0701	93.2484	89.9172	96.4554	105.217	99.7038	98.0955	107.691	124.229	124.118	118.726	143.032	151.494	159.484	175.965	191.933	194.573	203.083	217.414	230.599	191.666
92.6656	103.433	93.1815	98.8503	102.541	112.659	115.567	120.971	131.245	132.592	138.178	144.226	149.997	131.268	132.032	122.045	116.752	103.185	92.758	89.1051	78.8248	69.8185	62.2357	57.5732	59.7771	53.5478	57.8631	59.8153	61.7452	58.5064	58.9076	65.551	63.9427	70.0064	80.0127	65.4554	71.1146	77.2834	63.172	58.8854	46.207	45.4713	40.2006	46.6274	43.5287	43.8344	42.5573	41.7643	42.4554	45.2548
50.6752	42.9841	40.7611	35.2516	37.2898	32.7038	23.0701	30.1815	35.258	40.0701	34.0159	39.5318	43.5	40.6943	41.1911	42.4904	45.3758	53.2038	59.3981	72.8949	68.8185	77.051	75.242	90.2707	105.796	106.494	131.911	141.857	143.312	153.131	160.283	178.22	173.611	182.911	182.771	194.889	211.576	227.841	224.538	253.656	269.771	282.545	294	294.389	279.646	280.484	283.806	270.182	253.054	256.271
88.1465	85.3376	86.2357	77.8025	77.1624	81.5064	73.8217	60.2197	67.4363	60.8535	63.2611	62.9268	67.2293	63.0764	61.0287	69.6115	67.3662	69.4236	75.7261	79.242	80.1656	76.4204	77.4936	76.2166	73.9586	66.4682	57.4427	58.9968	52.6338	52.879	54.4013	46.2102	50.0669	54.7357	55.0987	43.6083	46.1369	45.5287	46.9363	48.5987	50.2866	66.6433	71.2229	52.6465	60.4204	60.7038	51.4427	55.3025	60.0223	57.8408
56.0637	61.1529	52.672	60.414	57.1879	52.3312	54.5573	51.5096	59.7134	60.0064	56.0573	56.0287	55.9873	51.379	54.4841	55.3981	54.7516	51.3917	58.0096	62.7707	67.2197	72.5446	67.8854	77.742	74.5414	81.3217	91.6783	91.0955	97.9809	95.5	97.2229	98.4809	118.914	100.086	107.615	109.334	107.994	135.446	141.401	146.401	130.226	123.796	120.073	118.882	117.006	108.57	93.6146	110.506	101.363	100.309
115.586	114.341	114.468	109.726	131.175	124.834	130.124	121.713	126.373	132.07	128.599	135.857	134.869	124.764	108.229	111.182	86.2229	76.5382	65.4236	58.3312	48.172	47.8631	39.3185	40.2866	38.7739	37.9108	42.086	46.1146	50.8726	54.0955	57.207	59.0032	60.5924	62.328	70.2771	76.5478	85.8949	86.1975	82.9809	82.5605	90.949	97.2771	99.7389	112.086	78.1561	81.2229	76.3631	83.5	85.6624	71.0605
89.2484	87.4936	87.3057	89.828	93.0478	91.7134	92.2197	97.742	98.5064	100.78	100.732	113.5	112.608	122.099	124.287	127.713	132.949	129.898	130.36	122.599	115.615	108.315	97.8854	94.3408	89.7516	79.0064	84.3981	84.8376	89.2516	95.8981	97.3217	93.9459	96.8758	89.7389	101.541	100.513	105.07	102.373	97.4682	95.465	97.8089	101.522	114.392	110.987	104.841	120.621	131.825	133.713	128.834	118.914
157.325	142.013	140.882	125.838	114.939	101.092	100.003	87.8917	165.417	131.019	121.36	248.048	99.4076	112.806	125.643	163.102	192.134	245.42	193.803	287.672	274.255	179.895	189.277	152.707	184.93	154.003	144.232	190.952	199.061	277.064	189.035	190.659	128.678	123.968	128.156	139.869	138.911	141.159	154.048	158.226	156.048	151.331	152.204	156.723	152.268	144.376	149.583	133.694	124.006	117.226
75.9809	73.9873	63.0955	58.2261	48.7994	40.1051	31.9108	31.2994	30.4395	36.5955	38.2006	39.8599	38.6943	42.9331	45.7771	46.7675	47.8599	51.6274	50.2484	57.6465	56.0764	53.9076	53.8917	43.3185	42.6879	47.3885	42.1369	35.9586	44.2643	34.8662	46.2484	45.2006	59.1529	68.0318	61.2102	66.7166	49.3185	34.2229	44.051	54.172	53.5541	62.7357	77.3822	69.5478	73.3408	77.0064	82.7484	112.166	104	104.666
57.3057	45.2643	31.8376	26.6911	19.672	11.8376	8.02866	6.99682	9.40446	12.2707	9.73885	7.29618	4.71975	8.14968	5.85987	7.30255	5.10828	5.09236	3.93631	9.87898	6.83439	6.02229	5.28662	4.25796	4.50955	3.43949	5.11465	12.5892	10.465	10.1592	8.44268	18.4682	26.6178	26.8025	25.3854	25.0828	35.6624	45.6815	61.7197	52.3567	55.9076	63.328	67.3408	80.4268	89.0255	103.318	97.0701	105.038	109.401	109.459
62.0064	51.5732	44.8089	47.9904	48.1274	38.9204	40.8758	42.5669	46.1083	44.3312	44.4076	50.2611	43.9968	46.086	52.5478	60.6561	57.8217	62.3917	64.8822	74.121	81.5955	83.672	89.5828	101.898	104.172	92.5732	91.2102	96.3981	97.7803	107.672	115.28	118.146	102.889	103.866	113.659	138.965	173.79	170.446	136.178	130.866	134.742	132.086	116.299	119.306	105.917	108.293	111.669	112.108	117.809	131.481
45.379	47.7834	55.9299	46.1369	50.8248	43.6274	51.1879	53.4172	55.0255	51.9682	59.5732	56.6815	58.5478	48.6911	58.707	51.051	57.4904	64.4522	60.9204	64.3057	70.0796	61.8885	70.1847	65.3535	67.3121	64.1688	70.5255	75.0287	84.7006	91.3662	89.8057	84.2771	86.9745	87.5987	92.7389	95.7038	-1	-1	-1	-1	-1	-1	-1	-1	-1	-1	-1	-1	-1	-1
30.4968	34.4236	29.6815	26.4172	29.4936	26.6146	40.4013	35.8535	33.4841	42.3599	38.9299	39.2675	41.0573	39.2675	38.2707	36.5478	37.4045	42.7229	46.1624	47.2325	49.7134	55.1019	52.5732	54.1369	50.5191	47.4427	53.0605	41.758	39.7452	45.7102	42.2261	34.2293	32.8981	20.465	33.4076	40.379	42.4522	40.4299	37.8471	29.3248	32.3599	39.035	43.414	43.2516	44.0223	45.4427	50.2771	57.8503	52.1783	63.0924
59.4108	56.3694	59.4236	48.6274	44.414	35.2548	32.2325	33.2611	36.7675	36.9459	37.3854	46.2102	40.2803	50.9013	51.5637	51.6911	53.7357	53.4554	64.9968	72.2739	69.8694	73.3121	81.5191	88.1975	93.1338	88.2166	104.975	107.513	89.793	99.3694	115.497	124.481	123.984	113.146	121.678	108.43	122.506	111.917	98.2643	79.5064	79.2452	80.5541	44.258	65.6688	61.7452	63.8885	56.9586	62.0096	65.1051	76.258
73.9013	73.4427	69.8057	72.8439	78.0223	72.8631	78.9936	86.5796	87.2293	104.28	107.669	121.188	122.615	112.121	127.312	140.567	140.653	141.191	142.417	147.732	161.089	167.245	162.965	174.777	218.213	223.889	261.124	193.019	218.309	225.538	241.761	189.338	212.127	210.312	221.755	226.771	248.685	250.742	272.904	265.739	290.704	291.994	300.889	297.548	313.624	321.599	317.318	344.455	373.309	368.175
42.9809	45.8981	50.1783	46.5637	46.9522	43.879	43.2516	50.328	52.0732	58.2898	56.379	60.4076	57.9682	58.9713	66.965	70.4045	69.965	73.2006	69.293	64.7357	64.758	59.0318	61.8057	64.6369	69.3153	63.258	69.6242	69.8121	71.8312	65.6115	78.9172	83.7134	88.4682	89.5955	106.048	111.131	109.739	124.287	111.949	85.8854	93.8121	95.4045	93.4045	96.1592	96.8153	94.3439	96.879	95.535	84.8599	84.9363
103.089	100.818	99.5924	98.5605	91.9554	83.6083	84.1752	96.7006	87.8471	86.6656	104.07	106.662	111.051	126.882	135.978	140.825	160.029	171.815	200.882	190.322	214.538	233.822	236.774	246.315	252.268	255.987	261.729	248.5	223.156	281.545	191.156	228.408	207.016	248.611	214.191	216.462	249.175	241.997	261.627	261.818	272.975	265.443	270.28	283.79	278.675	263.487	249.949	227.258	241.806	239.694
70.535	62.5032	58.2803	68.7006	66.1943	54.4236	55.0064	61.4363	50.4427	54.7452	64.8981	59.9682	65.0955	71.828	75.7134	78.8567	85.9522	98.3567	103.869	96.6274	130.822	139.089	166.863	158.207	179.815	192.965	212.271	191.541	195.105	209.213	197.182	191.557	191.105	195.857	204.761	183.64	180.309	152.939	144.796	135.768	106.025	118.242	96.1115	121.354	76.7516	72.6465	133.331	99.8917	152.701	134.338
99.4331	105.274	109.818	112.525	120.264	121.369	138.952	149.334	147.646	154.729	172.299	178.707	184.554	149.634	127.847	121.213	109.086	88.535	86.7389	73.2771	81.914	77.8885	84.9172	89.7866	92.3376	66.6306	60.2452	72.4904	82.6975	110.796	87.9427	91.6051	105.85	90.0478	45.4586	63.6465	117.85	112.274	-1	-1	-1	-1	-1	-1	-1	-1	-1	-1	-1	-1
117.739	130.86	134.812	123.586	125.344	111.156	116.076	115.65	122.43	122.847	117.325	118.322	115.475	113.22	91.1433	100.736	95.7102	85.5637	92.4586	101.481	106.841	103.825	79.6083	101.223	88.7643	94.7516	96.4618	102.102	103.303	102.389	95.7325	105.057	94.3503	110.471	124.672	124.385	133.379	136.646	99.0573	-1	-1	-1	-1	-1	-1	-1	-1	-1	-1	-1
76.3503	77.3981	71.7261	69.8025	69.9682	51.4554	51.7038	48.0892	48.551	51.1465	56.1019	57.707	51.5064	43.7038	49.2866	46.8981	47.6242	49.793	50.0796	53.3694	60.4522	57.9045	56.0255	53.5828	64.0223	63.914	67.4013	69.1943	74.0382	69.6656	66.3885	68.2548	70.4522	64.793	65.3185	64.9809	64.7611	77.9013	74.0605	79.1624	90.6879	83.0987	77.9013	78.5764	84.621	66.2261	65.7548	55.8344	59.4299	46.5446
114.475	104.783	94.0032	81.5382	82.9013	80.5032	87.6051	89.2834	81.1083	85.9076	91.7548	91.328	85.9268	82.7611	73.3376	80.4809	87.6879	92.3694	102.898	97.0605	95.086	84.5032	96.8089	85.7452	85.8535	92.7452	90.3153	99.8153	113.083	112.669	113.255	130.551	136.548	145.404	157.268	151.5	152.634	170.22	177.455	178.602	177.656	171.229	187.338	196.341	188.048	211.914	197.627	232.427	193.602	191.838
62.9713	71.6178	63.7898	54.586	57.3567	42.9395	57.7707	50.1561	51.2102	58.8758	56.328	49.3631	48.4076	43.2197	44.2898	53.2325	64.414	75.793	78.1561	77.6688	90.6847	91.242	89.1497	93.8408	87.9108	98.7962	111.21	128.561	147.653	151.309	151.223	154.506	168.089	179.21	185.548	210.427	232.146	260.831	272.121	290.096	305.08	328.904	376.608	402.854	372.022	413.634	442.669	455.134	416.035	426.946
85.8471	90.2325	89.1051	91.5478	85.2389	85.328	81.3503	85.8185	81.3917	92.8854	97.2229	94.4682	87.1624	92.8025	92.2898	85.1847	83.6975	97.035	100.385	105.22	109.035	106.089	119.736	118.691	118.28	135.073	141.325	146.535	156.229	160.376	166.076	151.885	159.01	159.971	144.035	151.672	139.803	140.51	141.666	141.121	131.844	126.054	142.685	-1	-1	-1	-1	-1	-1	-1
135.242	135.697	137.127	128.016	140.032	197.274	136.459	139.774	156.166	122.758	177.325	177.137	154.516	171.331	152.971	148.105	146.818	141.035	138.347	124.146	119.748	121.217	119.424	112.061	103.519	105.5	115.605	98.4936	88.6433	93.4331	87.3057	94.3726	110.325	119.347	119.43	126.799	123.153	132.417	141.258	145.755	157.401	144.879	158.146	167.258	155.787	188.35	184.175	161.586	164.927	148.678
143.389	149.764	129.85	125.857	122.917	119.599	106.446	115.385	122.271	130.239	137.038	146.889	146.968	147.78	144.586	164.885	168.538	172.376	162.631	184.086	171.137	159.315	177.248	170.478	182.898	177.78	185.847	211.22	157.949	186.073	156.525	166.939	192.14	194.793	178.064	164.586	175.93	188.637	197.462	190.417	197.226	192.073	192.908	182.459	191.764	176.736	175	173.936	167.984	140.398
131.096	141.831	145.611	148.78	152.197	165.452	156.076	170.067	169.656	168.5	207.602	153.952	170.105	137.659	147.615	161.392	171.395	172.029	175.197	173.363	168.045	161.761	173.71	167.955	211.726	-1	-1	-1	-1	-1	-1	-1	-1	-1	-1	-1	-1	-1	-1	-1	-1	-1	-1	-1	-1	-1	-1	-1	-1	-1
99.1465	99.5255	95.9427	97.9968	99.2293	100.615	97.9363	106.347	118.041	124.643	125.564	127.799	139.637	136.28	144.232	152.939	154.197	154.443	129.452	129.258	115.274	104.016	105.806	98.9618	107.529	98.914	110.452	119.099	123.857	168.032	142.815	142.019	155.752	134.038	139.061	137.204	142.85	154.535	148.379	136.987	171.134	138.347	139.697	125.49	132.618	130.172	134.245	138.831	143.592	133.914
59.9713	63.0318	61.0287	63.6783	62.1401	217.061	60.7771	66.6433	67.7261	69.1051	84.8535	86.0191	90.8917	93.3344	105.475	106.178	110.354	125.755	138.108	134.924	142.688	163.258	183.341	215.452	239.844	227.774	203.653	210.045	206.172	193.013	202.369	171.758	172.392	159.127	160.685	137.309	142.131	132.462	160.414	196.997	172.465	133.519	135.414	133.599	149.146	146.468	136.525	143.627	120.287	112.519
299.809	308.904	267.051	283.818	252.204	258.318	275.5	280.904	287.07	278.331	258.459	258.583	222.029	190.615	153.322	145.889	107.366	112.745	81.9108	70.8949	62.8854	70.3758	51.2325	56.5541	69.7834	61.949	111.162	116.672	107.64	134.484	144.615	93.7261	99.793	99.0287	97.5255	98.8662	105.825	103.885	84.1465	90.9013	75.6083	73.1975	64.9204	85.7675	89.2325	87.3503	91.9586	110.847	122.061	110.252
58.8471	56.6847	37.9554	52.8185	57.8089	61.5287	45.7389	88.7484	85.8758	70.4618	102.041	165.306	147.72	174.519	160.169	155.901	-1	-1	-1	-1	-1	-1	-1	-1	-1	-1	-1	-1	-1	-1	-1	-1	-1	-1	-1	-1	-1	-1	-1	-1	-1	-1	-1	-1	-1	-1	-1	-1	-1	-1
619.245	647.121	611.529	572.71	568.959	607.475	609.401	549.838	533.36	560.131	590.468	584.71	572.583	545.408	563.599	569.022	574.494	550.879	596.621	578.761	602.513	-1	-1	-1	-1	-1	-1	-1	-1	-1	-1	-1	-1	-1	-1	-1	-1	-1	-1	-1	-1	-1	-1	-1	-1	-1	-1	-1	-1	-1
573.306	555.984	563.398	596.787	561.637	615.277	621.927	691.169	653.793	652.697	634.089	632.389	615.385	557.487	509.869	506.729	537.78	541.398	509.93	511.006	482.841	496.736	531.548	509.952	505.688	515.959	549.561	558.475	588.092	640.204	977.185	-1	-1	-1	-1	-1	-1	-1	-1	-1	-1	-1	-1	-1	-1	-1	-1	-1	-1	-1
528.701	545.156	563.815	547.175	549.232	601.602	640.694	690.901	655.678	608.774	701.898	678.099	697.924	675.573	718.239	650.685	682.838	662.169	715.22	648.325	661.468	669.911	-1	-1	-1	-1	-1	-1	-1	-1	-1	-1	-1	-1	-1	-1	-1	-1	-1	-1	-1	-1	-1	-1	-1	-1	-1	-1	-1	-1
286.433	298.863	290.707	294.723	303.838	337.86	328.032	311.717	321.21	325.35	312.914	316.389	320.72	316.857	327.21	327.455	361.669	347.315	395.354	435.083	1826.38	-1	-1	-1	-1	-1	-1	-1	-1	-1	-1	-1	-1	-1	-1	-1	-1	-1	-1	-1	-1	-1	-1	-1	-1	-1	-1	-1	-1	-1
165	153.796	145.513	122.411	112.634	95.2357	104.799	104.997	98.9936	108.557	94.6879	104.516	96.449	92.6465	89.3981	88.6497	95.9777	97.0159	99.7293	113.318	121.79	115.513	114.876	118.889	117.226	124.073	130.978	128.048	126.248	131.854	133.678	145.793	148.236	155.092	147.204	155.672	153.567	154.745	148.739	127.067	156.64	153.968	156.239	162.701	168.35	172.812	189.076	201.229	195.385	204.159
34.1656	31.9968	28.4554	24.2038	17.6051	15.1752	13.3917	13.3854	15.0032	11.0127	17.7134	17.0796	23.121	20.1529	25.8248	26.3822	30.8694	39.0318	25.621	24.7166	21.4809	27.5223	23.7102	22.3312	32.4936	23.1783	13.6975	13.4936	14.9108	16.8599	16.1815	14.4299	15.1242	13.2038	12.207	21.4459	27.6274	25.742	26.879	26.2516	40.2707	52.7038	50.3726	62.0159	74.2866	78.4076	87.6561	86.6115	104.898	114.322
34.207	27.2261	35.9777	30.9299	23.965	15.586	15.0032	15.2803	22.172	13.172	16.7643	24.2675	21.9331	26.8057	20.7325	23.0732	24.2611	25.2261	31.965	26.621	43.1242	42.6943	44.2038	39.9809	44.949	44.2516	50.449	29.914	31.051	29.5287	27.2038	31.3376	25.6497	21.828	22.5159	18.0446	21.9395	19.6019	24.3312	15.7325	14.2866	10	10.9618	9.69427	13.5446	10.3885	13.9936	9.45541	15.6752	17.9045
74.2643	74.2006	71.3121	64.9331	60.1656	63.3312	57.9331	52.0573	47.2803	44.7675	48.1369	52.9777	53.4459	41.6847	37.3439	45.1561	54.1115	66.949	73.8662	69.5478	71.8694	71.6592	61.5541	65.7834	88.5414	72.6178	81.5127	82.2834	98.0573	94.7643	99.035	89.7707	88.3694	111.226	124.529	145.236	161.283	166.713	172.86	182.984	190.395	224.108	201.503	200.162	214.439	225.452	220.481	225.535	249.43	253.118
41.9777	37.9045	42.0924	37.7516	36.414	45.6752	41.5637	45.1529	35.8025	44.8408	35.672	32.1975	38.8567	39.0478	41.1465	39.7102	35.5255	43.9904	49.1624	50.9713	47.7994	40.621	42.0892	47.6815	38.1274	50.5223	54.1146	50.4809	52.3758	63.3344	66.9586	70.9204	81.4236	92.9268	88.551	94.3503	113.197	123.124	142.35	133.325	145.283	148.322	148.513	151.627	161.258	161.745	167.459	161.618	152.844	151.57
192.869	219.99	215.723	265.596	236.939	241.404	135.627	115.688	150.904	216.102	219.691	223.229	237.818	229.615	227.99	228.248	226.175	243.003	234.768	234.927	235.643	392.545	-1	-1	-1	-1	-1	-1	-1	-1	-1	-1	-1	-1	-1	-1	-1	-1	-1	-1	-1	-1	-1	-1	-1	-1	-1	-1	-1	-1
46.2229	50.0669	41.9299	42.4682	43.2516	43.2166	44.9013	49.1879	53.6879	47.9013	48.414	49.3312	53.1561	51.6115	51.9809	64.0701	51.9554	46.7102	45.8694	62.7611	56.9554	56.0382	54.6465	52.7675	43.7038	42.9618	34.0732	29.4427	36.086	31.4777	36.742	35.4299	36.1115	30.7866	25.965	29.3121	32.6815	24.9363	33.9968	36.965	24.6051	28.0191	29.586	25.3822	29.8503	21.3089	29.5255	37.7357	47.086	50.7803
[truncated: 247 more columns]

## Sheet: Apoptosis
0	0	0	0	0	0	0	0	0	0	0	0	0	0	0	0	1	0	0	0	0	0	0	0	0	0	0	0	0	0	0	0	0	0	0	0	0	0	0	0	0	0	0	0	0	0	0	0	0	0
0	0	0	0	0	0	0	0	0	0	0	0	0	0	0	0	0	0	0	0	0	0	0	0	0	0	0	0	0	0	0	0	0	0	0	0	0	0	0	0	0	0	0	0	0	0	0	0	0	0
0	0	0	0	0	0	0	0	0	0	0	0	0	0	0	0	0	0	0	0	0	0	0	0	0	0	0	0	0	0	0	0	0	0	0	0	0	0	0	0	0	0	0	0	0	0	0	0	0	0
0	0	0	0	0	0	0	0	0	0	0	0	0	0	0	0	0	0	0	0	0	0	0	0	0	0	0	0	0	0	0	0	0	0	0	0	0	0	0	0	0	0	0	0	0	0	0	0	0	0
0	0	0	0	0	0	0	0	0	0	0	0	0	0	0	0	0	0	0	0	0	0	0	0	0	0	0	0	0	0	0	0	0	0	0	0	0	0	0	0	0	0	0	0	0	0	0	0	0	0
0	0	0	0	0	0	0	0	0	0	0	0	0	0	0	0	0	0	0	0	0	0	0	0	0	0	0	0	0	0	0	0	0	0	0	0	0	0	0	0	0	0	0	0	0	0	0	0	0	0
0	0	0	0	0	0	0	0	0	0	0	0	0	0	0	0	0	0	0	0	0	0	0	0	0	0	0	0	0	0	0	0	0	0	0	0	0	0	0	0	0	0	0	0	0	0	0	0	0	0
0	0	0	0	0	0	0	0	0	0	0	0	0	0	0	0	0	0	0	0	0	0	0	0	0	0	0	0	0	0	0	0	0	0	0	0	0	0	0	0	0	0	0	0	0	0	0	0	0	0
0	0	0	0	0	0	0	0	0	0	0	0	0	0	0	0	0	0	0	0	0	0	0	0	0	0	0	0	0	0	0	0	0	0	0	0	0	0	0	0	0	0	0	0	0	0	0	0	0	0
0	0	0	0	0	0	0	0	0	0	0	0	0	0	0	0	0	0	0	0	0	0	0	0	0	0	0	0	0	0	0	0	0	0	0	0	0	0	0	0	0	0	0	0	0	0	0	0	0	0
0	0	0	0	0	0	0	0	0	0	0	0	0	0	0	0	0	0	0	0	0	0	0	0	0	0	0	0	0	0	0	0	0	0	0	0	0	0	0	0	0	0	0	0	0	0	0	0	0	0
0	0	0	0	0	0	0	0	0	0	0	0	0	0	0	0	0	0	0	0	0	0	0	0	0	0	0	0	0	0	0	0	0	0	0	0	0	0	0	0	0	0	0	0	0	0	0	0	0	0
0	0	0	0	0	0	0	0	0	0	0	0	0	0	0	0	0	0	0	0	0	0	0	0	0	0	0	0	0	0	0	0	0	0	0	0	0	0	0	0	0	0	0	0	0	0	0	0	0	0
0	0	0	0	0	0	0	0	0	0	0	0	0	0	0	0	0	0	0	0	0	0	0	0	0	0	0	0	0	0	0	0	0	0	0	0	0	0	0	0	0	0	0	0	0	0	0	0	0	0
0	0	0	0	0	0	0	0	0	0	0	0	0	0	0	0	0	0	0	0	0	0	0	0	0	0	0	0	0	0	0	0	0	0	0	0	0	0	0	0	0	0	0	0	0	0	0	0	0	0
0	0	0	0	0	0	0	0	0	0	0	0	0	0	0	0	0	0	0	0	0	0	0	0	0	0	0	0	0	0	0	0	0	0	0	0	0	0	0	0	0	0	0	0	0	0	0	0	0	0
0	0	0	0	0	0	0	0	0	0	0	0	0	0	0	0	0	0	0	0	0	0	0	0	0	0	0	0	0	0	0	0	0	0	0	0	0	0	0	0	0	0	0	0	0	0	0	0	0	0
0	0	0	0	0	0	0	0	0	0	0	0	0	0	0	0	0	0	0	0	0	0	0	0	0	0	0	0	0	0	0	0	0	0	0	0	0	0	0	0	0	0	0	0	0	0	0	0	0	0
0	0	0	0	0	0	0	0	0	0	0	0	0	0	0	0	0	0	0	0	0	0	0	0	0	0	0	0	0	0	0	0	0	0	0	0	0	0	0	0	0	0	0	0	0	0	0	0	0	0
0	0	0	0	0	0	0	0	0	0	0	0	0	0	0	0	0	0	0	0	0	0	0	0	0	0	0	0	0	0	0	0	0	0	0	0	0	0	0	0	0	0	0	0	0	0	0	0	0	0
0	0	0	0	0	0	0	0	0	0	0	0	0	0	0	0	0	0	0	0	0	0	0	0	0	0	0	0	0	0	0	0	0	0	0	0	0	1	0	0	0	0	0	0	0	0	0	0	0	0
0	0	0	0	0	0	0	0	0	0	0	0	0	0	0	0	0	0	0	0	0	0	0	0	0	0	0	0	0	0	0	0	0	0	0	0	0	0	0	0	0	0	0	0	0	0	0	0	0	0
0	0	0	0	0	0	0	0	0	0	0	0	0	0	0	0	0	0	0	0	0	0	0	0	0	0	0	0	0	0	0	0	0	0	0	0	0	0	0	0	0	0	0	0	0	0	0	0	0	0
0	0	0	0	0	0	0	0	0	0	0	0	0	0	0	0	0	0	0	0	0	0	0	0	0	0	0	0	0	0	0	0	0	0	0	0	0	0	0	0	0	0	0	0	0	0	0	0	0	0
0	0	0	0	0	0	0	0	0	0	0	0	0	0	0	0	0	0	0	0	0	0	0	0	0	0	0	0	0	0	0	0	0	0	0	0	0	0	0	0	0	0	0	0	0	0	0	0	0	0
0	0	0	0	0	0	0	0	0	0	0	0	0	0	0	0	0	0	0	0	0	0	0	0	0	0	0	0	0	0	0	0	0	0	0	0	0	0	0	0	0	0	0	0	0	0	0	0	0	0
0	0	0	0	0	0	0	0	0	0	0	0	0	0	0	0	0	0	0	0	0	0	0	0	0	0	0	0	0	0	0	0	0	0	0	0	0	0	0	0	0	0	0	0	0	0	0	0	0	0
0	0	0	0	0	0	0	0	0	0	0	0	0	0	0	0	0	0	0	0	0	0	0	0	0	0	0	0	0	0	0	0	0	0	0	0	0	0	0	0	0	0	0	0	0	0	0	0	0	0
0	0	0	0	0	0	0	0	0	0	0	0	0	0	0	0	0	0	0	0	0	0	0	0	0	0	0	0	0	0	0	0	0	0	0	0	0	0	0	0	0	0	0	0	0	0	0	0	0	0
0	0	0	0	0	0	0	0	0	0	0	0	0	0	0	0	0	0	0	0	0	0	0	0	0	0	0	0	0	0	0	0	0	0	0	0	1	0	0	0	0	0	0	0	0	0	0	0	0	0
0	0	0	0	0	0	0	0	0	0	0	0	0	0	0	0	0	0	0	0	0	0	0	0	0	0	0	0	0	0	0	0	1	0	0	0	0	0	0	0	0	0	0	0	0	0	0	0	0	0
0	0	0	0	0	0	0	0	0	0	0	0	0	0	0	0	0	0	0	0	0	0	0	0	0	0	0	0	0	0	0	0	0	0	0	0	0	0	0	0	0	0	0	0	0	0	0	0	0	0
0	0	0	0	0	0	0	0	0	0	0	0	0	0	0	0	0	0	0	0	0	0	1	0	0	0	0	0	0	0	0	0	0	0	0	0	0	0	0	0	0	0	0	0	0	0	0	0	0	0
0	0	0	0	0	0	0	0	0	0	0	0	0	0	0	0	0	0	0	0	0	0	0	0	0	0	0	0	0	0	0	0	0	0	0	0	0	0	0	0	0	0	0	0	0	0	0	0	0	0
0	0	0	0	0	0	0	0	0	0	0	0	0	0	0	0	0	0	0	0	0	0	0	0	0	0	0	0	0	0	0	0	0	0	0	0	0	0	0	0	0	0	0	0	0	0	0	0	0	0
0	0	0	0	0	0	0	0	0	0	0	0	0	0	0	0	0	0	0	0	0	0	0	0	0	0	0	0	0	0	0	0	0	0	0	0	0	0	0	0	0	0	0	0	0	0	0	0	0	0
0	0	0	0	0	0	0	0	0	0	0	0	0	0	0	0	0	0	0	0	0	0	0	0	0	0	0	0	0	0	0	0	0	0	0	0	0	0	0	0	0	0	0	0	0	0	0	0	0	0
0	0	0	0	0	0	0	0	0	0	0	0	0	0	0	0	0	0	0	0	0	0	0	0	0	0	0	0	0	0	0	0	0	0	0	0	0	0	0	0	0	0	0	0	0	0	0	0	0	0
0	0	0	0	0	0	0	0	0	0	0	0	0	0	0	0	0	0	0	0	0	0	0	0	0	0	0	0	0	0	0	0	0	0	0	0	0	0	0	0	1	0	0	0	0	0	0	0	0	0
0	0	0	0	0	0	0	0	0	0	0	0	0	0	0	0	0	0	0	0	0	0	0	0	0	0	0	0	0	0	0	1	0	0	0	0	0	0	0	0	0	0	0	0	0	0	0	0	0	0
0	0	0	0	0	0	0	0	0	0	0	0	0	0	0	0	0	0	0	0	0	0	0	0	0	0	0	0	0	0	0	0	0	0	0	0	0	0	0	1	0	0	0	0	0	0	0	0	0	0
0	0	0	0	0	0	0	0	0	0	0	0	0	0	0	0	0	0	0	0	0	0	0	0	0	0	0	0	0	1	0	0	0	0	0	0	0	0	0	0	0	0	0	0	0	0	0	0	0	0
0	0	0	0	0	0	0	0	0	0	0	0	0	0	0	0	0	0	0	0	0	0	0	0	0	0	0	0	0	0	0	0	0	0	0	0	0	1	0	0	0	0	0	0	0	0	0	0	0	0
0	0	0	0	0	0	0	0	0	0	0	0	0	0	0	0	0	0	0	0	0	0	0	0	0	0	0	0	0	0	0	0	0	0	0	0	0	0	0	0	0	0	0	0	0	0	0	0	0	0
0	0	0	0	0	0	0	0	0	0	0	0	0	0	0	0	0	0	0	0	0	0	0	0	0	0	0	0	0	0	0	0	0	0	0	0	0	0	0	0	0	0	0	0	0	0	0	0	0	0
0	0	0	0	0	0	0	0	0	0	0	0	0	0	0	0	0	0	0	0	0	0	0	0	0	0	0	0	0	0	0	0	0	0	0	1	0	0	0	0	0	0	0	0	0	0	0	0	0	0
0	0	0	0	0	0	0	0	0	0	0	0	0	0	0	0	0	0	0	0	0	0	0	0	0	0	0	0	0	0	0	0	0	0	0	0	0	0	0	0	0	0	0	0	0	0	0	0	0	0
0	0	0	0	0	0	0	0	0	0	0	0	0	0	0	0	0	0	0	0	0	0	0	0	0	0	0	0	0	0	0	0	0	0	0	0	0	0	0	0	0	0	0	0	0	0	0	0	0	0
0	0	0	0	0	0	0	0	0	0	0	0	0	0	0	0	0	0	0	0	0	0	0	0	0	0	0	0	0	0	0	0	0	0	0	0	0	0	0	0	0	0	0	0	0	0	0	0	0	0
0	0	0	0	0	0	0	0	0	0	0	0	0	0	0	0	0	0	0	0	0	0	0	0	0	0	0	0	0	0	0	0	0	0	0	0	0	0	0	0	0	0	0	0	0	0	0	0	0	0
0	0	0	0	0	0	0	0	0	0	0	0	0	0	0	0	0	0	0	0	0	0	0	0	0	0	0	0	0	0	0	0	0	0	0	0	0	0	0	0	0	0	0	0	0	0	0	0	0	0
0	0	0	0	0	0	0	0	0	0	0	0	0	0	0	0	0	0	0	1	0	0	0	0	0	0	0	0	0	0	0	0	0	0	0	0	0	0	0	0	0	0	0	0	0	0	0	0	0	0
0	0	0	0	0	0	0	0	0	0	0	0	0	0	0	1	0	0	0	0	0	0	0	0	0	0	0	0	0	0	0	0	0	0	0	0	0	0	0	0	0	0	0	0	0	0	0	0	0	0
0	0	0	0	0	0	0	0	0	0	0	0	0	0	0	0	0	0	0	0	1	0	0	0	0	0	0	0	0	0	0	0	0	0	0	0	0	0	0	0	0	0	0	0	0	0	0	0	0	0
0	0	0	0	0	0	0	0	0	0	0	0	0	0	0	0	0	0	0	0	0	0	0	0	0	0	0	0	0	0	0	0	0	0	0	0	0	0	0	0	0	0	0	0	0	0	0	0	0	0
0	0	0	0	0	0	0	0	0	0	0	0	0	0	0	0	0	0	0	0	0	0	0	0	1	0	0	0	0	0	0	0	0	0	0	0	0	0	0	0	0	0	0	0	0	0	0	0	0	0
0	0	0	0	0	0	0	0	0	0	0	0	0	0	0	0	0	0	0	0	0	0	0	0	0	0	0	0	0	0	0	0	0	0	0	0	0	0	0	0	0	0	0	0	0	0	0	0	0	0
0	0	0	0	0	0	0	0	0	0	0	0	0	0	0	0	0	0	0	0	0	0	0	0	0	0	0	0	0	0	0	0	0	0	0	0	0	0	0	0	0	0	0	0	0	0	0	0	0	0
0	0	0	0	0	0	0	0	0	0	0	0	0	0	0	0	0	0	0	0	0	0	0	0	0	0	0	0	0	0	0	0	0	0	0	0	0	0	0	0	0	0	0	0	0	0	0	0	0	0
0	0	0	0	0	0	0	0	0	0	0	0	0	0	0	0	0	0	0	0	0	0	0	0	0	0	0	0	0	0	0	0	0	0	0	0	0	0	0	0	0	0	0	0	0	0	0	0	0	0
0	0	0	0	0	0	0	0	0	0	0	0	0	0	0	0	0	0	0	0	1	0	0	0	0	0	0	0	0	0	0	0	0	0	0	0	0	0	0	0	0	0	0	0	0	0	0	0	0	0
0	0	0	0	0	0	0	0	0	0	0	1	0	0	0	0	0	0	0	0	0	0	0	0	0	0	0	0	0	0	0	0	0	0	0	0	0	0	0	0	0	0	0	0	0	0	0	0	0	0
0	0	0	0	0	0	0	0	0	0	0	0	0	1	0	0	0	0	0	0	0	0	0	0	0	0	0	0	0	0	0	0	0	0	0	0	0	0	0	0	0	0	0	0	0	0	0	0	0	0
0	0	0	0	0	0	0	1	0	0	0	0	0	0	0	0	0	0	0	0	0	0	0	0	0	0	0	0	0	0	0	0	0	0	0	0	0	0	0	0	0	0	0	0	0	0	0	0	0	0
0	0	0	0	0	0	0	0	0	0	0	0	0	0	0	0	0	0	0	0	0	0	0	0	0	0	0	0	0	0	0	0	0	0	0	0	0	0	0	0	0	0	0	0	0	0	0	0	0	0
0	0	0	0	0	0	0	0	0	0	0	0	0	0	0	0	0	0	1	0	0	0	0	0	0	0	0	0	0	0	0	0	0	0	0	0	0	0	0	0	0	0	0	0	0	0	0	0	0	0
0	0	0	0	0	0	0	0	0	0	0	0	0	0	0	0	0	0	0	0	0	0	0	0	0	0	0	0	0	0	0	0	0	0	0	0	0	0	0	0	0	0	0	0	0	0	0	0	0	0
0	0	0	0	0	0	0	0	0	0	0	0	0	0	0	0	0	0	0	0	0	0	0	0	0	0	0	0	0	0	0	0	0	0	0	0	0	0	0	0	0	0	0	0	0	0	0	0	0	0
0	0	0	0	0	0	0	0	0	0	0	0	0	0	0	0	0	0	0	0	0	0	0	0	0	0	0	0	0	0	0	0	0	0	0	0	0	0	0	0	0	0	0	0	0	0	0	0	0	0
0	0	0	0	0	0	0	0	0	0	0	0	0	0	0	0	0	0	0	0	0	0	0	0	0	0	0	0	0	0	0	0	0	0	0	0	0	0	0	0	0	0	0	0	0	0	0	0	0	0
0	0	0	0	0	0	0	0	0	0	0	0	0	0	0	0	0	0	0	0	0	0	0	0	0	0	0	0	0	0	0	0	0	0	0	0	0	0	0	0	0	0	0	0	0	0	0	0	0	0
0	0	0	0	0	0	0	0	0	0	0	0	0	0	0	0	0	1	0	0	0	0	0	0	0	0	0	0	0	0	0	0	0	0	0	0	0	0	0	0	0	0	0	0	0	0	0	0	0	0
0	0	0	0	0	0	0	0	0	0	0	0	1	0	0	0	0	0	0	0	0	0	0	0	0	0	0	0	0	0	0	0	0	0	0	0	0	0	0	0	0	0	0	0	0	0	0	0	0	0
0	0	0	0	0	0	0	0	0	0	0	0	0	0	1	0	0	0	0	0	0	0	0	0	0	0	0	0	0	0	0	0	0	0	0	0	0	0	0	0	0	0	0	0	0	0	0	0	0	0
0	0	0	0	0	0	0	0	0	0	0	0	0	0	0	0	0	0	0	0	0	0	0	0	0	0	0	0	0	0	0	0	0	0	0	0	0	0	0	0	0	0	0	0	0	0	0	0	0	0
0	0	0	0	0	0	0	0	0	0	0	0	0	0	0	0	0	0	0	0	0	0	0	0	0	1	0	0	0	0	0	0	0	0	0	0	0	0	0	0	0	0	0	0	0	0	0	0	0	0
0	0	0	0	0	0	0	0	0	0	0	0	0	0	0	0	0	0	0	0	0	0	0	0	0	0	0	0	0	0	0	0	0	0	0	0	0	0	0	0	0	1	0	0	0	0	0	0	0	0
0	0	0	0	0	0	0	0	0	0	0	0	0	0	0	0	0	0	0	0	0	0	0	0	0	0	0	0	0	0	0	0	0	0	0	0	0	0	0	0	0	0	0	0	0	0	0	0	0	0
0	0	0	0	0	0	0	0	0	0	0	0	0	0	0	0	0	0	0	0	0	0	0	0	0	0	0	0	0	0	0	0	0	0	0	0	0	0	0	0	0	0	0	0	0	0	0	0	0	0
0	0	0	0	0	0	0	0	0	0	0	0	0	0	0	0	0	0	0	0	0	0	0	0	0	0	0	0	0	0	0	0	0	0	0	0	0	0	0	0	0	0	0	0	0	0	0	0	0	0
0	0	0	0	0	0	0	0	0	0	0	0	0	0	0	0	0	0	0	0	0	0	0	0	0	0	0	0	0	0	0	0	0	0	0	0	0	0	0	0	0	0	0	0	0	0	0	0	0	0
0	0	0	0	0	0	0	0	0	0	0	0	0	0	0	0	0	0	0	0	0	0	0	0	0	0	0	0	0	0	0	0	0	0	0	0	0	0	0	0	0	0	0	0	0	0	0	0	0	0
0	0	0	0	0	0	0	0	0	0	0	0	0	0	0	0	0	0	0	0	0	0	0	0	0	0	0	0	0	0	0	0	0	0	0	0	0	0	0	0	0	0	0	0	0	1	0	0	0	0
0	0	0	0	0	0	0	0	0	0	0	0	0	0	0	0	0	0	0	0	0	0	0	0	0	0	0	0	0	0	0	0	0	0	0	0	0	0	0	0	0	0	0	0	0	0	0	0	0	0
0	0	0	0	0	0	0	0	0	0	0	0	0	0	0	0	0	0	0	0	0	0	0	0	0	0	0	0	0	0	0	0	0	0	0	0	0	0	0	0	0	0	0	0	0	0	0	0	0	0
0	0	0	0	0	0	0	0	0	0	0	0	0	0	0	0	0	0	0	0	0	0	0	0	0	0	0	0	0	0	0	0	0	0	0	0	0	0	0	0	0	0	0	0	0	0	0	0	0	0
0	0	0	0	0	0	0	0	0	0	0	0	0	0	0	0	0	0	0	0	0	0	0	0	0	0	0	0	0	0	0	0	0	0	0	0	0	0	0	0	0	0	0	0	0	0	0	0	0	0
0	0	0	0	0	0	0	0	0	0	0	0	0	0	0	0	0	1	0	0	0	0	0	0	0	0	0	0	0	0	0	0	0	0	0	0	0	0	0	0	0	0	0	0	0	0	0	0	0	0
0	0	0	0	0	0	0	0	0	0	0	0	0	0	0	0	0	0	0	0	0	0	0	0	0	0	0	0	0	0	0	0	0	0	0	0	0	0	0	0	0	0	0	0	0	0	0	0	0	0
0	0	0	0	0	0	0	0	0	0	0	0	0	0	0	0	0	0	0	0	0	0	0	0	0	0	0	0	0	0	0	0	0	0	0	0	0	0	0	0	0	0	0	0	0	0	0	0	0	0
0	0	0	0	0	0	0	0	0	0	0	0	0	0	0	0	0	0	0	0	0	0	0	0	0	0	0	0	0	0	0	0	0	0	0	0	0	0	0	0	0	0	0	0	0	0	0	0	0	0
0	0	0	0	0	0	0	0	0	0	0	0	0	0	0	0	0	0	0	0	0	0	0	0	0	0	0	0	0	0	0	0	0	0	0	0	0	0	0	1	0	0	0	0	0	0	0	0	0	0
0	0	0	0	0	0	0	0	0	0	0	0	1	0	0	0	0	0	0	0	0	0	0	0	0	0	0	0	0	0	0	0	0	0	0	0	0	0	0	0	0	0	0	0	0	0	0	0	0	0
0	0	0	0	0	0	0	0	0	0	0	0	0	0	0	1	0	0	0	0	0	0	0	0	0	0	0	0	0	0	0	0	0	0	0	0	0	0	0	0	0	0	0	0	0	0	0	0	0	0
0	0	0	0	0	0	0	0	0	0	0	0	0	0	0	0	0	0	0	0	0	0	0	0	0	0	0	0	0	0	0	0	0	0	0	0	0	0	0	0	0	0	0	0	0	0	0	0	0	0
0	0	0	0	0	0	0	0	0	0	0	0	0	0	0	0	0	0	0	0	0	0	0	0	0	0	0	0	0	0	0	0	0	0	0	0	0	0	0	0	0	0	0	0	0	0	0	0	0	0
0	0	0	0	0	0	0	0	0	0	0	0	0	0	0	0	0	0	0	0	0	0	0	0	0	0	0	0	0	0	0	0	0	0	0	0	0	0	0	0	0	0	0	0	0	0	0	0	0	0
0	0	0	0	0	0	0	0	0	0	0	0	0	0	0	0	0	0	0	0	0	0	0	0	0	0	0	0	0	0	0	0	0	0	0	0	0	0	0	0	0	0	0	0	0	0	0	0	0	0
0	0	0	0	0	0	0	0	0	0	0	0	0	0	0	0	0	0	0	0	0	0	0	0	0	0	0	0	0	0	0	0	0	0	0	0	0	0	0	0	0	0	0	0	0	0	0	0	0	0
0	0	0	0	0	0	0	0	0	0	0	0	0	0	0	0	0	0	0	0	0	0	0	0	0	0	0	0	0	0	0	0	0	0	0	0	0	0	0	0	0	0	0	0	0	0	0	0	0	0
0	0	0	0	0	0	0	0	0	0	0	0	0	0	0	0	0	0	0	0	0	0	0	0	0	0	0	0	0	0	0	0	0	0	0	0	0	0	0	0	0	0	0	0	0	0	0	0	0	0
0	0	0	0	0	0	0	0	0	0	0	0	0	0	0	0	0	0	0	0	0	0	0	0	0	0	0	0	0	0	0	0	0	0	0	0	0	0	0	0	0	0	0	0	0	0	0	0	0	0
0	0	0	0	0	0	0	0	0	0	0	0	0	0	0	0	0	0	0	0	0	0	0	0	0	0	0	0	0	0	0	0	0	0	0	0	0	0	0	0	0	0	0	0	0	0	0	0	0	0
0	0	0	0	0	0	0	0	0	0	0	0	0	0	0	0	0	0	0	0	0	0	0	0	0	0	0	0	0	0	0	0	0	0	0	0	0	0	0	0	0	0	0	0	0	0	0	0	0	0
0	0	0	0	0	0	0	0	0	0	0	0	0	0	0	0	0	0	0	0	0	0	0	0	0	0	0	0	0	0	0	0	0	0	0	0	0	0	0	0	0	0	0	0	0	0	0	0	0	0
0	0	0	0	0	0	0	0	0	0	0	0	0	0	0	0	0	0	0	0	0	0	0	0	0	0	0	0	0	0	0	0	0	0	0	0	0	0	0	0	0	0	0	0	0	0	0	0	0	0
0	0	0	0	0	0	0	0	0	0	0	0	0	0	0	0	0	0	0	0	0	0	0	0	0	0	0	0	0	0	0	0	0	0	0	0	0	0	0	0	0	0	0	0	0	0	0	0	0	0
0	0	0	0	0	0	0	0	0	0	0	0	0	0	0	0	0	0	0	0	0	0	0	0	0	0	0	0	0	0	0	0	0	0	0	0	0	0	0	0	0	0	0	0	0	0	0	0	0	0
0	0	0	0	0	0	0	0	0	0	0	0	0	0	0	0	0	0	0	0	0	0	0	0	0	0	0	0	0	0	0	0	0	0	0	0	0	0	0	0	0	0	0	0	0	0	0	0	0	0
0	0	0	0	0	0	0	0	0	0	0	0	0	0	0	0	0	0	0	0	0	0	0	0	0	0	0	0	0	0	0	0	0	0	0	0	0	0	0	0	0	0	0	0	0	0	0	0	0	0
0	0	0	0	0	0	0	0	0	0	0	0	0	0	0	0	0	0	0	0	0	0	0	0	0	0	0	0	0	0	0	0	0	0	0	0	0	0	0	0	0	0	0	0	0	0	0	0	0	0
0	0	0	0	0	0	0	0	0	0	0	0	0	0	0	0	0	0	0	0	0	0	0	0	0	0	0	0	0	0	0	0	0	0	0	0	0	0	0	0	0	0	0	0	0	0	0	0	0	0
0	0	0	0	0	0	0	0	0	0	0	0	0	0	0	0	0	0	0	0	0	0	0	0	0	0	0	0	0	0	0	0	0	0	0	1	0	0	0	0	0	0	0	0	0	0	0	0	0	0
0	0	0	0	0	0	0	0	0	0	0	0	0	0	0	0	0	0	0	0	0	0	0	0	0	0	0	0	0	0	0	0	0	0	0	0	0	0	0	0	0	0	0	0	0	0	0	0	0	0
0	0	0	0	0	0	0	0	0	0	0	0	0	0	0	0	0	0	0	0	0	0	0	0	0	0	0	0	0	0	0	0	0	0	0	0	0	0	0	0	0	0	0	0	0	0	0	0	0	0
0	0	0	0	0	0	0	0	0	0	0	0	0	0	0	0	0	0	0	0	0	0	0	0	0	0	0	0	0	0	0	0	0	0	0	0	0	0	0	0	0	0	0	0	0	0	0	0	0	0
0	0	0	0	0	0	0	0	0	0	0	0	0	0	0	0	0	0	0	0	0	0	0	0	0	0	0	0	0	0	0	0	0	0	0	0	0	0	0	0	0	0	0	0	0	0	0	0	0	0
0	0	0	0	0	0	0	0	0	0	0	0	0	0	0	0	0	0	0	0	0	0	0	0	0	0	0	0	0	0	0	0	0	0	0	0	0	0	0	0	0	0	0	0	0	0	0	0	0	0
0	0	0	0	0	0	0	0	0	0	0	0	0	0	0	0	0	0	0	0	0	0	0	0	0	0	0	0	0	0	0	0	0	0	0	0	0	0	0	0	0	0	0	0	0	0	0	0	0	0
0	0	0	0	0	0	0	0	0	0	0	0	0	0	0	0	0	0	0	0	0	0	0	0	0	0	0	0	0	0	0	0	0	0	0	0	0	0	0	0	0	0	0	0	0	1	0	0	0	0
0	0	0	0	0	0	0	0	0	0	0	0	0	0	0	0	0	0	0	0	0	0	0	0	0	0	0	0	0	0	0	0	0	0	0	0	0	0	0	0	0	0	0	0	0	0	0	0	0	0
0	0	0	0	0	0	0	0	0	0	0	0	0	0	0	0	0	0	0	0	0	0	0	0	0	0	0	0	0	0	0	0	0	0	0	0	0	0	0	0	0	0	0	0	0	0	0	0	0	0
0	0	0	0	0	0	0	0	0	0	0	0	0	0	0	0	0	0	0	0	0	0	0	0	0	0	0	0	0	0	0	0	0	0	0	0	0	0	0	0	0	0	0	0	0	0	0	0	0	0
0	0	0	0	0	0	0	0	0	0	0	0	0	0	0	0	0	0	0	0	0	0	0	0	0	0	0	0	0	0	0	0	0	0	0	0	0	0	0	0	0	0	0	0	0	0	0	0	0	0
0	0	0	0	0	0	0	0	0	0	0	0	0	0	0	0	0	0	0	0	0	0	0	0	0	0	0	0	0	0	0	0	0	0	0	0	0	0	0	0	0	0	0	0	0	0	0	0	0	0
0	0	0	0	0	0	0	0	0	0	0	0	0	0	0	0	0	0	0	0	0	0	0	0	0	0	0	0	0	0	0	0	0	0	0	0	0	0	1	0	0	0	0	0	0	0	0	0	0	0
0	0	0	0	0	0	0	0	0	0	0	0	0	0	0	0	0	0	0	0	0	0	0	0	0	0	0	0	0	0	0	0	0	0	0	0	0	0	0	0	0	0	0	0	0	0	0	0	0	0
0	0	0	0	0	0	0	0	0	0	0	0	0	0	0	0	0	0	0	0	0	0	0	0	0	0	0	0	0	0	0	0	0	0	0	0	0	0	0	0	0	0	0	0	0	0	0	0	0	0
0	0	0	0	0	0	0	0	0	0	0	0	0	0	0	0	0	0	0	0	0	0	0	0	0	0	0	0	0	0	0	0	0	0	0	0	0	0	0	0	0	0	0	0	0	0	0	0	0	0
0	0	0	0	0	0	0	0	0	0	0	0	0	0	0	0	0	0	0	0	0	0	0	0	0	0	0	0	0	0	0	0	0	0	0	0	0	0	0	0	1	0	0	0	0	0	0	0	0	0
0	0	0	0	0	0	0	0	0	0	0	0	0	0	0	0	0	0	0	0	0	0	0	0	0	0	0	0	0	0	0	0	0	0	0	0	0	0	0	0	0	0	0	0	0	0	0	0	0	0
0	0	0	0	0	0	0	0	0	0	0	0	0	0	0	0	0	1	0	0	0	0	0	0	0	0	0	0	0	0	0	0	0	0	0	0	0	0	0	0	0	0	0	0	0	0	0	0	0	0
0	0	0	0	0	0	0	0	0	0	0	0	0	0	0	0	0	0	0	0	0	0	0	0	0	0	0	0	0	0	0	0	0	0	0	0	0	0	0	0	0	0	0	0	0	0	0	0	0	0
0	0	0	0	0	0	0	0	0	0	0	0	0	0	0	0	0	0	0	0	0	0	0	0	0	0	0	0	0	0	0	0	0	0	0	0	0	0	0	0	0	0	0	0	0	0	0	0	0	0
0	0	0	0	0	0	0	0	0	0	0	0	0	0	0	0	0	0	0	0	0	0	0	0	0	0	0	0	0	0	0	0	0	0	0	0	0	0	0	0	0	0	0	0	0	0	0	0	0	0
0	0	0	0	0	0	0	0	0	0	0	0	0	0	0	0	0	0	0	0	0	0	0	0	0	0	0	0	0	0	0	0	0	0	0	0	0	0	0	0	0	0	0	0	0	0	0	0	0	0
0	0	0	0	0	0	0	0	0	0	0	0	0	0	0	0	1	0	0	0	0	0	0	0	0	0	0	0	0	0	0	0	0	0	0	0	0	0	0	0	0	0	0	0	0	0	0	0	0	0
0	0	0	0	0	0	0	0	0	0	0	0	0	0	0	0	0	0	0	0	0	0	0	0	0	0	0	0	0	0	0	0	0	0	0	0	0	0	0	0	0	0	0	0	0	0	0	0	0	0
0	0	0	0	0	0	0	0	0	0	0	0	0	0	0	0	0	0	0	0	0	0	0	0	0	0	0	0	0	0	0	0	0	0	0	0	0	0	0	0	0	0	0	0	0	0	0	0	0	0
0	0	0	0	0	0	0	0	0	0	0	0	0	0	0	0	0	0	0	0	0	0	0	0	0	0	0	0	0	0	0	0	0	0	0	0	0	0	0	0	0	0	1	0	0	0	0	0	0	0
0	0	0	0	0	0	0	0	0	0	0	0	0	0	0	0	0	0	0	0	0	0	0	0	0	0	0	0	0	0	0	0	0	0	0	0	0	0	0	0	0	0	0	0	0	0	0	0	0	0
0	0	0	0	0	0	0	0	0	0	0	0	0	0	0	0	0	0	0	0	0	0	0	0	0	0	0	0	0	0	0	0	0	0	0	0	0	0	0	0	0	0	0	0	0	0	0	0	0	0
0	0	0	0	0	0	0	0	0	0	0	0	0	0	0	0	0	0	0	0	0	0	0	0	0	0	0	0	0	0	0	0	0	0	0	0	0	0	0	0	0	0	0	0	0	0	0	0	0	0
0	0	0	0	0	0	0	0	0	0	0	0	0	0	0	0	0	0	0	0	0	0	0	0	0	0	0	0	0	0	0	0	0	0	0	0	0	0	0	0	0	0	0	0	0	0	0	0	0	0
0	0	0	0	0	0	0	0	0	0	0	0	0	0	0	0	0	0	0	0	0	0	0	0	0	0	0	0	0	0	0	0	0	0	0	0	0	0	0	0	0	0	0	0	0	0	0	0	0	0
0	0	0	0	0	0	0	0	0	0	0	0	0	0	0	0	0	0	0	0	0	0	0	0	0	0	0	0	0	0	0	0	0	0	0	0	0	0	0	0	0	0	0	0	0	0	0	0	0	0
0	0	0	0	0	0	0	0	0	0	0	0	0	0	0	0	0	0	0	0	0	0	0	0	0	0	0	0	0	0	0	0	0	0	0	0	0	0	0	0	0	0	0	0	0	0	0	0	0	0
0	0	0	0	0	0	0	0	0	0	0	0	0	0	0	0	0	0	0	0	0	0	0	0	0	0	0	0	0	0	0	0	0	0	0	0	0	0	0	0	0	0	0	0	0	0	0	0	0	0
0	0	0	0	0	0	0	0	0	0	0	0	0	0	0	0	0	0	0	0	0	0	0	0	0	0	0	0	0	0	0	0	0	0	0	0	0	0	0	0	0	0	0	0	0	0	0	0	0	0
0	0	0	0	0	0	0	0	0	0	0	0	0	0	0	0	0	0	0	0	0	0	0	0	0	0	0	0	0	0	0	0	0	0	0	0	0	0	0	0	0	0	0	0	0	0	0	0	0	0
0	0	0	0	0	0	0	0	0	0	0	0	0	0	0	0	0	0	0	0	0	0	0	0	0	0	0	0	0	0	0	0	0	0	0	0	0	0	0	0	0	0	0	0	0	0	0	0	0	0
0	0	0	0	0	0	0	0	0	0	0	0	0	0	0	0	0	0	0	0	0	0	0	0	0	0	0	0	0	0	0	0	0	0	0	0	0	0	0	0	0	0	0	0	0	0	0	0	0	0
0	0	0	0	0	0	0	0	0	0	0	0	0	0	0	0	0	0	0	0	0	0	0	0	0	0	0	0	0	0	0	0	0	0	0	0	0	0	0	0	0	0	0	0	0	0	0	0	0	0
0	0	0	0	0	0	0	0	0	0	0	0	0	0	0	0	0	0	0	0	0	0	0	0	0	0	0	0	0	0	0	0	0	0	0	0	0	0	0	0	0	0	0	0	0	0	0	0	0	0
0	0	0	0	0	0	0	0	0	0	0	0	0	0	0	0	0	0	0	0	0	0	0	0	0	0	0	0	0	0	0	0	0	0	0	0	0	0	0	0	0	0	0	0	0	0	0	0	0	0
0	0	0	0	0	0	0	0	0	0	0	0	0	0	0	0	0	0	0	0	0	0	0	0	0	0	0	0	0	0	0	0	0	0	0	0	0	0	0	0	0	0	0	0	0	0	0	0	0	0
0	0	0	0	0	0	0	0	0	0	0	0	0	0	0	0	0	0	0	0	0	0	0	0	0	0	0	0	0	0	0	0	0	0	0	0	0	0	0	0	0	0	0	0	0	0	0	0	0	0
0	0	0	0	0	0	0	0	0	0	0	0	0	0	0	0	0	0	0	0	0	0	0	0	0	0	0	0	0	0	0	0	0	0	0	0	0	0	0	0	0	0	0	0	0	0	0	0	0	0
0	0	0	0	0	0	0	0	0	0	0	0	0	0	0	0	0	0	0	0	0	0	0	0	0	0	0	0	0	0	0	0	0	0	0	0	0	0	0	0	0	0	0	0	0	0	0	0	0	0
0	0	0	0	0	0	0	0	0	0	0	0	0	0	0	0	0	0	0	0	0	0	0	0	0	0	0	0	0	0	0	0	0	0	0	0	0	0	0	0	0	0	0	0	0	0	0	0	0	0
0	0	0	0	0	0	0	0	0	0	0	0	0	0	0	0	0	0	0	0	0	0	0	0	0	0	0	0	0	0	0	0	0	0	0	0	0	0	0	0	0	0	0	0	0	0	0	0	0	0
0	0	0	0	0	0	0	0	0	0	0	0	0	0	0	0	0	0	0	0	0	0	0	0	0	0	0	0	0	0	0	0	0	0	0	1	0	0	0	0	0	0	0	0	0	0	0	0	0	0
0	0	0	0	0	0	0	0	0	0	0	0	0	0	0	0	0	0	0	0	0	0	0	0	0	0	0	0	0	0	0	0	0	0	0	0	0	0	0	0	0	0	0	0	0	0	0	0	0	0
0	0	0	0	0	0	0	0	0	0	0	0	0	0	0	0	0	0	0	0	0	0	0	0	0	0	0	0	0	0	0	0	0	0	0	0	0	0	0	0	0	0	0	0	0	0	0	0	0	0
0	0	0	0	0	0	0	0	0	0	0	0	0	0	0	0	0	0	0	0	0	0	0	0	0	0	0	0	0	0	0	0	0	0	0	0	0	0	0	0	0	0	0	0	0	0	0	0	0	0
0	0	0	0	0	0	0	0	0	0	0	0	0	0	0	0	0	0	0	0	0	0	0	0	0	0	0	0	0	0	0	0	0	0	0	0	0	0	0	0	0	0	0	0	0	0	0	0	0	0
0	0	0	0	0	0	0	0	0	0	0	0	0	0	0	0	0	0	0	0	0	0	0	0	0	0	0	0	0	0	0	0	0	0	0	0	0	0	0	0	0	0	0	0	0	0	0	0	0	0
0	0	0	0	0	0	0	0	0	0	0	0	0	0	0	0	0	0	0	0	0	0	0	0	0	0	0	0	0	0	0	0	0	0	0	0	0	0	0	0	0	0	0	0	0	0	0	0	0	0
0	0	0	0	0	0	0	0	0	0	0	0	0	0	0	0	0	0	0	0	0	0	0	0	0	0	0	0	0	0	0	0	0	0	0	0	0	1	0	0	0	0	0	0	0	0	0	0	0	0
0	0	0	0	0	0	0	0	0	0	0	0	0	0	0	0	0	0	0	0	0	0	0	0	0	0	0	0	0	0	0	0	0	0	0	0	0	0	1	0	0	0	0	0	0	0	0	0	0	0
0	0	0	0	0	0	0	0	0	0	0	0	0	0	0	0	0	0	0	0	0	0	0	0	0	0	0	0	0	0	0	0	0	0	0	0	0	0	0	0	0	0	0	0	0	0	0	0	0	0
0	0	0	0	0	0	0	0	0	0	0	0	0	0	0	0	0	0	0	0	0	0	0	0	0	0	0	0	0	0	0	0	0	0	0	0	0	0	0	0	0	0	0	0	0	0	0	0	0	0
0	0	0	0	0	0	0	0	0	0	0	0	0	0	0	0	0	0	0	0	0	0	0	0	0	0	0	0	0	0	0	0	0	0	0	0	0	0	0	0	0	0	0	0	0	0	0	0	0	0
0	0	0	0	0	0	0	0	0	0	0	0	0	0	0	0	0	0	0	0	0	0	0	0	0	0	0	0	0	0	0	0	0	0	0	0	0	0	0	0	0	0	1	0	0	0	0	0	0	0
0	0	0	0	0	0	0	0	0	0	0	0	0	0	0	0	0	0	0	0	0	0	0	0	0	0	0	0	0	0	0	0	0	0	0	0	0	0	0	0	0	0	0	0	0	0	0	0	0	0
0	0	0	0	0	0	0	0	0	0	0	0	0	0	0	0	0	0	0	0	0	0	0	0	0	0	0	0	0	0	0	0	0	0	0	0	0	0	0	0	0	0	0	0	0	0	0	0	0	0
0	0	0	0	0	0	0	0	0	0	0	0	0	0	0	0	0	0	0	0	0	0	0	0	1	0	0	0	0	0	0	0	0	0	0	0	0	0	0	0	0	0	0	0	0	0	0	0	0	0
0	0	0	0	0	0	0	0	0	0	0	0	0	0	0	0	0	0	0	0	0	0	0	0	0	0	0	0	0	0	0	0	0	0	0	0	0	0	0	0	0	0	0	0	0	0	0	0	0	0
0	0	0	0	0	0	0	0	0	0	0	0	0	0	0	0	0	0	0	0	0	0	0	0	0	0	0	0	0	0	0	0	0	0	0	0	0	0	0	0	0	0	0	0	0	0	0	0	0	0
0	0	0	0	0	0	0	0	0	0	0	0	0	0	0	0	0	0	0	0	0	0	0	0	0	0	0	0	0	0	0	0	0	0	0	0	0	0	0	0	0	0	0	0	0	0	0	0	0	0
0	0	0	0	0	0	0	0	0	0	1	0	0	0	0	0	0	0	0	0	0	0	0	0	0	0	0	0	0	0	0	0	0	0	0	0	0	0	0	0	0	0	0	0	0	0	0	0	0	0
0	0	0	0	0	0	0	0	0	0	0	0	0	0	0	0	0	0	0	0	1	0	0	0	0	0	0	0	0	0	0	0	0	0	0	0	0	0	0	0	0	0	0	0	0	0	0	0	0	0
0	0	0	0	0	0	0	0	0	0	0	0	0	0	0	0	0	0	0	0	0	0	0	0	0	0	0	0	0	1	0	0	0	0	0	0	0	0	0	0	0	0	0	0	0	0	0	0	0	0
0	0	0	0	0	0	0	0	0	0	0	0	0	0	0	0	0	0	0	0	0	1	0	0	0	0	0	0	0	0	0	0	0	0	0	0	0	0	0	0	0	0	0	0	0	0	0	0	0	0
0	0	0	0	0	0	0	0	0	0	0	0	0	0	0	0	0	0	0	0	1	0	0	0	0	0	0	0	0	0	0	0	0	0	0	0	0	0	0	0	0	0	0	0	0	0	0	0	0	0
0	0	0	0	0	0	0	0	0	0	0	0	0	0	0	0	0	0	0	0	0	0	0	0	0	0	0	0	0	0	0	0	0	0	0	0	0	0	0	0	0	0	0	0	0	0	0	0	0	0
0	0	0	0	0	0	0	0	0	0	0	0	0	0	0	0	0	0	0	0	0	0	0	0	0	0	0	0	0	0	0	0	0	0	0	0	0	0	0	0	0	0	0	0	0	0	0	0	0	0
0	0	0	0	0	0	0	0	0	0	0	0	0	0	0	0	0	0	0	0	0	0	0	0	0	0	0	0	0	0	0	0	0	0	0	0	0	0	0	0	0	0	0	0	0	0	0	0	0	0
0	0	0	0	0	0	0	0	0	0	0	0	0	0	0	0	0	0	0	0	0	0	0	0	0	0	0	0	0	0	0	0	0	0	0	0	0	0	0	0	0	0	0	0	0	0	0	0	0	0
0	0	0	0	0	0	0	0	0	0	0	0	0	0	0	0	0	0	0	0	0	0	0	0	0	0	0	0	0	0	0	0	0	0	0	0	0	0	0	0	0	0	0	0	0	0	0	0	0	0
0	0	0	0	0	0	0	0	0	0	0	0	0	0	0	0	0	0	0	0	0	1	0	0	0	0	0	0	0	0	0	0	0	0	0	0	0	0	0	0	0	0	0	0	0	0	0	0	0	0
0	0	0	0	0	0	0	0	0	0	0	0	0	0	0	0	0	0	0	0	0	0	0	0	0	0	0	0	0	0	0	0	0	0	0	0	0	0	0	0	0	0	0	0	0	0	0	0	0	0
[truncated: 247 more columns]
